# Supplementary material for: Antioxidant Properties of Kynurenines: Density Functional Theory Calculations
Source: PLoS Comput Biol. 2016 Nov 18;12(11):e1005213. doi: 10.1371/journal.pcbi.1005213 (PMC5115656; doi:10.1371/journal.pcbi.1005213)
Supplement: S1 Dataset — Atom names, nucleus charges, and coordinates (x, y, z; in Å) are given. (TXT) [file pcbi.1005213.s008.txt]

MONOMERS (B3LYP/6-311G(d,p); full gradient optimization):

2-aminophenol
O     8.0     0.85140    -0.09325    -0.05199
N     7.0    -1.00799    -0.45395    -1.95793
C     6.0    -0.60555     0.84532    -1.65191
C     6.0     0.34191     1.04916    -0.62893
C     6.0    -1.14448     1.97180    -2.27917
C     6.0     0.72328     2.33038    -0.25673
C     6.0    -0.75984     3.25933    -1.90658
C     6.0     0.17330     3.44544    -0.89335
H     1.0    -1.87994     1.83082    -3.06488
H     1.0     1.45813     2.45746     0.53369
H     1.0    -1.19535     4.11334    -2.41210
H     1.0     0.47738     4.44144    -0.59559
H     1.0    -0.35725    -1.16579    -1.65896
H     1.0    -1.32788    -0.58975    -2.90520
H     1.0     1.49787     0.15226     0.61663

2-aminophenol cation
O     8.0     0.88351    -0.07376    -0.09698
N     7.0    -0.85445    -0.39884    -2.05249
C     6.0    -0.55331     0.85001    -1.69901
C     6.0     0.40087     1.05169    -0.62444
C     6.0    -1.13204     1.98509    -2.33510
C     6.0     0.73833     2.34119    -0.22729
C     6.0    -0.78060     3.24084    -1.92548
C     6.0     0.15586     3.42333    -0.86857
H     1.0    -1.84463     1.83280    -3.13690
H     1.0     1.45066     2.49136     0.57591
H     1.0    -1.21462     4.10901    -2.40452
H     1.0     0.41700     4.42808    -0.56011
H     1.0    -0.42373    -1.18457    -1.58016
H     1.0    -1.51360    -0.59320    -2.79483
H     1.0     1.51575     0.09097     0.61697

2-aminophenol anion
O     8.0     0.80940    -0.10700     0.04020
N     7.0    -1.06410    -0.47780    -1.96710
C     6.0    -0.69480     0.84460    -1.56040
C     6.0     0.20160     1.03120    -0.53120
C     6.0    -1.20780     1.96830    -2.27560
C     6.0     0.69550     2.32530    -0.17480
C     6.0    -0.70180     3.25900    -1.95010
C     6.0     0.21740     3.43490    -0.93440
H     1.0    -2.07780     1.84910    -2.91710
H     1.0     1.14670     2.47840     0.80420
H     1.0    -1.04950     4.12470    -2.51390
H     1.0     0.58110     4.43670    -0.70590
H     1.0    -0.42640    -1.13260    -1.51770
H     1.0    -0.94980    -0.55630    -2.98070
H     1.0     1.76510     0.11570     0.07150

2-aminophenol no hydrogen
O     8.0     0.72085    -0.01047     0.06624
N     7.0    -0.89635    -0.42114    -2.00450
C     6.0    -0.60287     0.85306    -1.68202
C     6.0     0.30091     1.00799    -0.52026
C     6.0    -1.09126     1.97919    -2.36175
C     6.0     0.63655     2.35965    -0.14444
C     6.0    -0.72556     3.24586    -1.94327
C     6.0     0.13944     3.43376    -0.83285
H     1.0    -1.75412     1.85196    -3.21162
H     1.0     1.29785     2.47655     0.70570
H     1.0    -1.10660     4.11179    -2.47199
H     1.0     0.40281     4.44208    -0.53420
H     1.0    -0.47048    -1.13793    -1.43177
H     1.0    -1.49016    -0.66534    -2.77728

Anthranilic acid (AA) 
O     8.0     2.26780     1.51140    -0.05850
O     8.0     2.49190    -0.71100    -0.13040
N     7.0     0.25380    -2.21470    -0.22830
C     6.0     0.28260     0.22070    -0.06080
C     6.0    -0.40280    -1.02820    -0.10240
C     6.0    -0.45800     1.41430     0.02760
C     6.0    -1.81490    -1.00810    -0.04020
C     6.0    -1.83840     1.40970     0.08150
C     6.0    -2.51120     0.18040     0.04940
C     6.0     1.74970     0.25730    -0.08910
H     1.0     0.08580     2.34890     0.05650
H     1.0    -2.34950    -1.95190    -0.07070
H     1.0    -2.39020     2.33870     0.14950
H     1.0    -3.59480     0.15580     0.09370
H     1.0     1.26160    -2.21210    -0.15620
H     1.0    -0.25430    -3.07080    -0.08980
H     1.0     3.22860     1.39640    -0.07550

Anthranilic acid (AA) cation
O     8.0     2.29730     1.48160    -0.05670
O     8.0     2.46820    -0.75440    -0.15670
N     7.0     0.24170    -2.17060    -0.14210
C     6.0     0.29840     0.24040    -0.04250
C     6.0    -0.41580    -1.02040    -0.07170
C     6.0    -0.43150     1.40560     0.03030
C     6.0    -1.85090    -1.02230    -0.02400
C     6.0    -1.84260     1.38130     0.07410
C     6.0    -2.54260     0.16110     0.04700
C     6.0     1.79410     0.25260    -0.09170
H     1.0     0.09020     2.35310     0.05330
H     1.0    -2.37170    -1.97290    -0.04610
H     1.0    -2.38820     2.31540     0.12860
H     1.0    -3.62470     0.15620     0.08250
H     1.0     1.26840    -2.13830    -0.17550
H     1.0    -0.24900    -3.05700    -0.16200
H     1.0     3.26660     1.42550    -0.09050

Anthranilic acid (AA) ionized carboxylic group
O     8.0     2.30980     1.43870     0.02700
O     8.0     2.45010    -0.80940     0.05110
N     7.0     0.25830    -2.21320    -0.34080
C     6.0     0.27640     0.20430    -0.04380
C     6.0    -0.43020    -1.02450    -0.14600
C     6.0    -0.46040     1.38220     0.07170
C     6.0    -1.83890    -1.00720    -0.10010
C     6.0    -1.85480     1.39710     0.10740
C     6.0    -2.54150     0.18520     0.02770
C     6.0     1.82590     0.29350     0.00930
H     1.0     0.12260     2.29390     0.14460
H     1.0    -2.37620    -1.95020    -0.18150
H     1.0    -2.39640     2.33380     0.20150
H     1.0    -3.62820     0.16540     0.06010
H     1.0     1.26220    -2.05600    -0.14170
H     1.0    -0.17360    -3.02440     0.07840

Anthranilic acid (AA) ionized carboxylic group neutral form
O     8.0     2.92410    -0.86000     0.14530
O     8.0     2.39890     1.32310     0.12200
N     7.0    -0.12070     1.99890     0.07700
C     6.0    -0.42560     0.70940     0.03630
C     6.0     0.62920    -0.28370     0.04790
C     6.0    -1.80240     0.31010    -0.01670
H     1.0    -2.56300     1.08160    -0.01780
C     6.0     0.24880    -1.60890     0.00300
C     6.0    -2.12800    -1.02130    -0.06080
C     6.0    -1.10380    -1.99030    -0.05280
C     6.0     2.12210     0.08920     0.11080
H     1.0     1.02530    -2.36350     0.01130
H     1.0    -3.16580    -1.32830    -0.10140
H     1.0    -1.36030    -3.04230    -0.09120
H     1.0     0.88660     2.22540     0.10770
H     1.0    -0.83780     2.71180     0.07380

3-hydroxyanthranilic acid (3-HAA) 
O     8.0    -2.66900     1.32900     0.02770
O     8.0     2.88140    -0.93430     0.07740
O     8.0     2.44870     1.25860     0.13220
N     7.0    -0.13610     2.05870     0.17930
C     6.0    -0.39200     0.72930     0.07740
C     6.0     0.60830    -0.27600     0.05400
C     6.0    -1.74790     0.30700     0.01170
C     6.0     0.24220    -1.63740    -0.01970
C     6.0    -2.08090    -1.02750    -0.06230
C     6.0    -1.08110    -2.01540    -0.07610
C     6.0     2.02170     0.11610     0.09300
H     1.0     1.02780    -2.37960    -0.03260
H     1.0    -3.12870    -1.31130    -0.11000
H     1.0    -1.35640    -3.06080    -0.13260
H     1.0     0.82310     2.36770     0.13070
H     1.0    -0.90140     2.70150     0.07560
H     1.0    -3.55570     0.96020    -0.02920
H     1.0     3.76720    -0.54530     0.10190

3-hydroxyanthranilic acid (3-HAA) cation
O     8.0    -2.66180     1.30990     0.01920
O     8.0     2.90000    -0.89950     0.07570
O     8.0     2.41760     1.29210     0.14780
N     7.0    -0.13130     2.01940     0.11310
C     6.0    -0.39850     0.72350     0.05400
C     6.0     0.62860    -0.28520     0.04050
C     6.0    -1.78790     0.30490     0.00090
C     6.0     0.25940    -1.60800    -0.02110
C     6.0    -2.11790    -1.04600    -0.06310
C     6.0    -1.10630    -1.99140    -0.07340
C     6.0     2.06160     0.13350     0.09400
H     1.0     1.02760    -2.36940    -0.02930
H     1.0    -3.15860    -1.34720    -0.10430
H     1.0    -1.35760    -3.04350    -0.12280
H     1.0     0.85180     2.30500     0.14870
H     1.0    -0.88490     2.69670     0.12160
H     1.0    -3.58050     1.00760    -0.01530
H     1.0     3.80980    -0.56180     0.11210

3-hydroxyanthranilic acid (3-HAA) anion
O     8.0    -2.73690     1.31020     0.13700
O     8.0     2.91180    -0.93870     0.03270
O     8.0     2.49240     1.28540     0.09000
N     7.0    -0.13550     2.08140     0.38140
C     6.0    -0.43090     0.72410     0.18370
C     6.0     0.63160    -0.26440     0.11650
C     6.0    -1.74720     0.30810     0.10050
C     6.0     0.23110    -1.64390    -0.00030
C     6.0    -2.12120    -1.04720    -0.04120
C     6.0    -1.09520    -2.01270    -0.07380
C     6.0     1.99100     0.12900     0.08920
H     1.0     1.01030    -2.39400    -0.04470
H     1.0    -3.17070    -1.32620    -0.00850
H     1.0    -1.35460    -3.06580    -0.15900
H     1.0     0.83160     2.28500     0.14060
H     1.0    -0.82750     2.69040    -0.03380
H     1.0    -3.45790     0.98010    -0.40900
H     1.0     3.74910    -0.46040    -0.00280

3-hydroxyanthranilic acid (3-HAA) no hydrogen
O     8.0    -2.65780     1.26730     0.02010
O     8.0     2.90680    -0.93500     0.07260
O     8.0     2.47010     1.25980     0.14930
N     7.0    -0.12500     2.04460     0.11680
C     6.0    -0.36210     0.73570     0.05720
C     6.0     0.63660    -0.27120     0.04180
C     6.0    -1.80220     0.36300     0.00510
C     6.0     0.24640    -1.61340    -0.02240
C     6.0    -2.10540    -1.04090    -0.05990
C     6.0    -1.11000    -1.98880    -0.07260
C     6.0     2.05410     0.11550     0.09310
H     1.0     1.01570    -2.37350    -0.03310
H     1.0    -3.15430    -1.30950    -0.09820
H     1.0    -1.36240    -3.04140    -0.12200
H     1.0     0.82630     2.38580     0.15380
H     1.0    -0.94050     2.64460     0.12040
H     1.0     3.79780    -0.55800     0.10900

3-hydroxyanthranilic acid (3-HAA) ionized carboxylic group
O     8.0    -2.71940     1.32270     0.06880
O     8.0     2.89450    -0.87410     0.11720
O     8.0     2.39420     1.32100     0.02190
N     7.0    -0.12190     2.06140     0.32810
C     6.0    -0.41690     0.72260     0.14390
C     6.0     0.59500    -0.26560     0.09190
C     6.0    -1.76350     0.30790     0.05050
C     6.0     0.22390    -1.60980    -0.01310
C     6.0    -2.10810    -1.02970    -0.06330
C     6.0    -1.10580    -2.00650    -0.08740
C     6.0     2.10770     0.08850     0.08400
H     1.0     1.03890    -2.32360    -0.04250
H     1.0    -3.15970    -1.30740    -0.12790
H     1.0    -1.37260    -3.05560    -0.17060
H     1.0     0.88260     2.21220     0.14470
H     1.0    -0.79350     2.69760    -0.07500
H     1.0    -3.57630     0.91050    -0.07230

3-hydroxyanthranilic acid (3-HAA) ionized carboxylic group neutral form
O     8.0    -2.67410     1.30950    -0.01340
O     8.0     2.93340    -0.86410     0.14480
O     8.0     2.40510     1.31790     0.12650
N     7.0    -0.11650     2.00680     0.07490
C     6.0    -0.40070     0.71380     0.03780
C     6.0     0.63700    -0.28770     0.04910
C     6.0    -1.78860     0.30440    -0.01320
C     6.0     0.25190    -1.60520     0.00290
C     6.0    -2.12710    -1.03940    -0.06040
C     6.0    -1.11170    -1.98740    -0.05400
C     6.0     2.12930     0.08350     0.11250
H     1.0     1.02290    -2.36470     0.01030
H     1.0    -3.17030    -1.33030    -0.10140
H     1.0    -1.36600    -3.03950    -0.09440
H     1.0     0.88600     2.24220     0.10570
H     1.0    -0.84650     2.70650     0.06770
H     1.0    -3.58400     0.98170    -0.03850

3-hydroxyanthranilic acid (3-HAA) ionized carboxylic group no hydrogen
O     8.0    -2.70030     1.27240     0.01800
O     8.0     2.93400    -0.84490     0.08480
O     8.0     2.38710     1.34240     0.15060
N     7.0    -0.09460     2.01360     0.11660
C     6.0    -0.39810     0.71530     0.05530
C     6.0     0.62650    -0.27560     0.04200
C     6.0    -1.83410     0.36180     0.00350
C     6.0     0.23800    -1.59760    -0.02160
C     6.0    -2.13320    -1.04360    -0.06140
C     6.0    -1.12880    -1.98110    -0.07300
C     6.0     2.12960     0.09830     0.09740
H     1.0     1.03100    -2.33660    -0.03000
H     1.0    -3.18180    -1.32050    -0.10010
H     1.0    -1.37810    -3.03800    -0.12250
H     1.0     0.93440     2.18910     0.14950
H     1.0    -0.86970     2.66130     0.12290

Ascorbic acid (ASC)
O     8.0     0.10830    -1.14060     0.59540
O     8.0    -1.43110     0.26220    -1.43970
O     8.0     0.81550     2.40270     0.23230
O     8.0    -3.97570    -0.03610    -0.07160
O     8.0     3.09940     0.52330    -0.46100
O     8.0     2.05250    -2.14100    -0.03100
C     6.0    -0.33660     0.22490     0.73940
C     6.0    -1.64080     0.41600    -0.05170
C     6.0     0.82960     1.05650     0.26690
C     6.0    -2.75170    -0.48110     0.49030
C     6.0     1.85220     0.24190    -0.02910
C     6.0     1.41550    -1.13980     0.16220
H     1.0    -0.52410     0.40230     1.80570
H     1.0    -1.97680     1.45240     0.08050
H     1.0    -2.52970    -1.52260     0.22270
H     1.0    -2.76720    -0.41170     1.58830
H     1.0    -1.16270    -0.65070    -1.59710
H     1.0    -0.09340     2.72270     0.21060
H     1.0    -4.65650    -0.68120     0.13930
H     1.0     3.54630    -0.32820    -0.57740

Ascorbic acid (ASC) cation
O     8.0     0.18230    -1.04660     0.99100
O     8.0    -1.13590     0.17920    -1.21420
O     8.0     0.89350     2.37630     0.13730
O     8.0    -3.65060    -0.38060    -0.50420
O     8.0     2.85370     0.41360    -0.79160
O     8.0     1.92110    -2.19200     0.06010
C     6.0    -0.30050     0.31560     0.96650
C     6.0    -1.56940     0.42170     0.10620
C     6.0     0.81650     1.09980     0.31850
C     6.0    -2.67720    -0.54830     0.51620
C     6.0     1.77220     0.17850    -0.13040
C     6.0     1.32970    -1.18460     0.28870
H     1.0    -0.48100     0.62660     1.99980
H     1.0    -1.95780     1.44900     0.21190
H     1.0    -2.28230    -1.56860     0.53930
H     1.0    -3.06890    -0.28610     1.50690
H     1.0    -1.92760    -0.01900    -1.73760
H     1.0     0.12190     2.86880     0.46680
H     1.0    -4.28600    -1.10320    -0.47260
H     1.0     3.31900    -0.42840    -0.98370

Ascorbic acid (ASC) no hydrogen
O     8.0     0.12290    -1.11310     0.62810
O     8.0    -1.39440     0.23740    -1.43500
O     8.0     0.81430     2.39720     0.18810
O     8.0    -3.95840    -0.06860    -0.11670
O     8.0     3.03000     0.56430    -0.50000
O     8.0     1.98270    -2.20360    -0.03760
C     6.0    -0.33470     0.24720     0.75320
C     6.0    -1.63470     0.42010    -0.05670
C     6.0     0.81510     1.07490     0.27030
C     6.0    -2.74400    -0.47540     0.48990
C     6.0     1.91420     0.25630    -0.08280
C     6.0     1.42370    -1.17100     0.14550
H     1.0    -0.53280     0.44130     1.81670
H     1.0    -1.97550     1.45800     0.04860
H     1.0    -2.49890    -1.52220     0.26600
H     1.0    -2.78540    -0.36810     1.58430
H     1.0    -1.22620    -0.70000    -1.58790
H     1.0    -0.05800     2.75900     0.39210
H     1.0    -4.63390    -0.72150     0.08790

D-3-hydroxykynurenine (D-3HOK)
O     8.0     0.59000     1.35390     0.43910
O     8.0     4.05280     1.30980    -0.20040
O     8.0     2.85430     0.34590    -1.83840
N     7.0     3.47230    -1.64460     0.59850
N     7.0    -1.89540     2.28220     0.31100
C     6.0     1.17490    -0.92660     0.14340
C     6.0     2.59930    -0.46870     0.44000
C     6.0     0.16840     0.21820     0.21620
C     6.0    -1.26120    -0.06830     0.01530
C     6.0    -2.21260     0.99010     0.05940
C     6.0    -1.71230    -1.38570    -0.23680
C     6.0     3.12720     0.43850    -0.66750
C     6.0    -3.58100     0.66910    -0.16540
O     8.0    -4.43700     1.74480    -0.11560
H     1.0    -5.33440     1.44840    -0.29440
C     6.0    -3.04370    -1.66810    -0.44510
C     6.0    -3.98430    -0.62360    -0.40970
H     1.0     0.91420    -1.71190     0.85760
H     1.0     1.13540    -1.36990    -0.85720
H     1.0     2.61820     0.09410     1.37320
H     1.0    -0.99330    -2.19280    -0.27010
H     1.0     4.40320    -1.34940     0.87740
H     1.0     3.56910    -2.12640    -0.29190
H     1.0    -3.37140    -2.68190    -0.63580
H     1.0    -5.03790    -0.83170    -0.57530
H     1.0    -2.61920     2.97700     0.25400
H     1.0    -0.92020     2.52120     0.41730
H     1.0     4.38170     1.80030    -0.96890

D-3-hydroxykynurenine (D-3HOK) cation
O     8.0     0.38400     1.15330     1.49570
O     8.0     3.68360     0.53480    -1.47010
O     8.0     1.43720     0.52660    -1.45200
N     7.0     3.67460    -1.33300     0.64850
N     7.0    -1.90890     2.12900     0.78960
C     6.0     1.25540    -0.95190     0.87030
C     6.0     2.62150    -0.35000     0.48120
C     6.0     0.17580     0.10870     0.89390
C     6.0    -1.15970    -0.11490     0.23520
C     6.0    -2.13550     0.95280     0.22630
C     6.0    -1.51340    -1.30130    -0.36570
C     6.0     2.49350     0.27940    -0.91450
C     6.0    -3.41800     0.74410    -0.42030
O     8.0    -4.23200     1.80140    -0.37550
H     1.0    -5.07920     1.63440    -0.81080
C     6.0    -2.77620    -1.48840    -0.98070
C     6.0    -3.72050    -0.47480    -1.01270
H     1.0     1.35110    -1.34830     1.88480
H     1.0     1.02380    -1.78480     0.20810
H     1.0     2.82450     0.48030     1.16490
H     1.0    -0.81840    -2.12780    -0.38120
H     1.0     4.58830    -0.89490     0.65950
H     1.0     3.67560    -2.02080    -0.09770
H     1.0    -3.00290    -2.44320    -1.43830
H     1.0    -4.68200    -0.62530    -1.49020
H     1.0    -2.61440     2.85510     0.75630
H     1.0    -1.00320     2.25130     1.25830
H     1.0     3.53240     0.95240    -2.33280

D-3-hydroxykynurenine (D-3HOK) no hydrogen
O     8.0     0.59250     1.35710     0.46690
O     8.0     4.10700     1.27430    -0.21870
O     8.0     2.82900     0.37450    -1.83430
N     7.0     3.48650    -1.64550     0.60080
N     7.0    -1.90150     2.27050     0.28160
C     6.0     1.19310    -0.92020     0.14680
C     6.0     2.61980    -0.46680     0.43970
C     6.0     0.18810     0.22090     0.22710
C     6.0    -1.24490    -0.06310     0.01400
C     6.0    -2.19710     0.99460     0.05360
C     6.0    -1.71490    -1.35990    -0.23510
C     6.0     3.14350     0.43910    -0.67220
C     6.0    -3.64540     0.72600    -0.17010
O     8.0    -4.44550     1.67880    -0.13230
C     6.0    -3.07870    -1.64070    -0.44530
C     6.0    -4.01930    -0.63900    -0.41700
H     1.0     0.93290    -1.70850     0.85810
H     1.0     1.14780    -1.35760    -0.85630
H     1.0     2.64320     0.09750     1.37210
H     1.0    -1.01090    -2.18050    -0.27080
H     1.0     4.41480    -1.35660     0.89360
H     1.0     3.59190    -2.12700    -0.28860
H     1.0    -3.38080    -2.66440    -0.63290
H     1.0    -5.07230    -0.83470    -0.57880
H     1.0    -2.68220     2.91600     0.27080
H     1.0    -0.93810     2.53750     0.44060
H     1.0     4.43140     1.76860    -0.98680

3-(3,5-di-isobutyl-4-hydroxyphenyl) propenoic acid (DIBA)
C     6.0    -0.87330    -0.97310     0.14670
C     6.0     0.49590    -1.19900     0.07130
C     6.0     1.34370    -0.07860     0.01620
O     8.0     2.68350    -0.34020    -0.06110
H     1.0     3.17420     0.48750    -0.08040
C     6.0     0.83720     1.23500     0.04930
C     6.0    -0.54210     1.40410     0.12630
C     6.0    -1.42630     0.31770     0.17000
C     6.0    -2.87550     0.46210     0.25200
H     1.0    -3.43220    -0.46930     0.29840
C     6.0    -3.58780     1.60290     0.27370
H     1.0    -3.12810     2.58250     0.23000
C     6.0    -5.05160     1.65580     0.35730
O     8.0    -5.64800     0.43100     0.40990
H     1.0    -6.59820     0.60590     0.46160
O     8.0    -5.69830     2.67880     0.37890
H     1.0    -1.53910    -1.82900     0.19620
H     1.0    -0.93180     2.41540     0.16420
C     6.0     2.27580    -4.44460    -1.16680
H     1.0     1.60870    -5.20860    -0.75230
C     6.0     1.54490    -3.10490    -1.32350
C     6.0     0.38410    -3.22810    -2.31780
H     1.0     0.74320    -3.55910    -3.29650
H     1.0    -0.35050    -3.96320    -1.96960
H     1.0    -0.13490    -2.27690    -2.45660
C     6.0     1.07370    -2.59540     0.06110
H     1.0     0.32420    -3.29070     0.45550
H     1.0     1.92760    -2.62730     0.74440
H     1.0     2.26000    -2.37300    -1.71450
H     1.0     3.13620    -4.35360    -0.49770
H     1.0     2.63850    -4.81090    -2.13130
C     6.0     2.65930     4.43950    -1.25720
H     1.0     3.66440     4.30400    -0.84290
C     6.0     1.93020     3.09580    -1.38430
C     6.0     2.65780     2.16580    -2.36260
H     1.0     2.73610     2.62790    -3.35010
H     1.0     3.67960     1.95830    -2.02230
H     1.0     2.13800     1.21300    -2.48300
C     6.0     1.73650     2.45570     0.01280
H     1.0     2.72570     2.23860     0.44220
H     1.0     1.30700     3.21030     0.67880
H     1.0     0.92820     3.28810    -1.78690
H     1.0     2.11870     5.12820    -0.60190
H     1.0     2.76680     4.92140    -2.23260

3-(3,5-di-isobutyl-4-hydroxyphenyl) propenoic acid (DIBA) cation
C     6.0    -0.87130    -1.01590     0.15480
C     6.0     0.48310    -1.23100     0.08530
C     6.0     1.32470    -0.06370     0.03030
O     8.0     2.62100    -0.30060    -0.03350
H     1.0     3.13520     0.52040    -0.08330
C     6.0     0.80620     1.27680     0.05890
C     6.0    -0.55500     1.41680     0.12920
C     6.0    -1.43380     0.29030     0.17350
C     6.0    -2.85850     0.41920     0.25080
H     1.0    -3.42980    -0.50260     0.28990
C     6.0    -3.55570     1.58910     0.27730
H     1.0    -3.08130     2.56180     0.24260
C     6.0    -5.03740     1.67190     0.35460
O     8.0    -5.63060     0.46480     0.40490
H     1.0    -6.58930     0.60430     0.45460
O     8.0    -5.61770     2.72600     0.36860
H     1.0    -1.53910    -1.86790     0.20490
H     1.0    -0.96990     2.41600     0.16450
C     6.0     2.28160    -4.44320    -1.17580
H     1.0     1.61490    -5.20930    -0.76790
C     6.0     1.55020    -3.10450    -1.33670
C     6.0     0.37860    -3.22640    -2.31750
H     1.0     0.73140    -3.57570    -3.29040
H     1.0    -0.35980    -3.95100    -1.95840
H     1.0    -0.13290    -2.27350    -2.47950
C     6.0     1.08970    -2.60510     0.06700
H     1.0     0.35770    -3.31300     0.46580
H     1.0     1.95400    -2.62040     0.73630
H     1.0     2.26390    -2.37390    -1.73300
H     1.0     3.14240    -4.35460    -0.50830
H     1.0     2.64330    -4.80080    -2.14250
C     6.0     2.67530     4.43560    -1.26160
H     1.0     3.67690     4.28800    -0.84560
C     6.0     1.92450     3.10470    -1.39100
C     6.0     2.64210     2.15000    -2.35240
H     1.0     2.76320     2.61510    -3.33270
H     1.0     3.65020     1.90710    -1.99410
H     1.0     2.09220     1.21730    -2.50760
C     6.0     1.71220     2.48610     0.01910
H     1.0     2.69260     2.26680     0.46540
H     1.0     1.27780     3.24750     0.67190
H     1.0     0.92840     3.31230    -1.80030
H     1.0     2.14270     5.13710    -0.61450
H     1.0     2.79110     4.90710    -2.23970

3-(3,5-di-isobutyl-4-hydroxyphenyl) propenoic acid (DIBA) no hydrogen
C     6.0    -0.88590    -1.00220     0.16380
C     6.0     0.46390    -1.23190     0.10690
C     6.0     1.38440    -0.08260     0.07130
O     8.0     2.61290    -0.25620     0.04460
C     6.0     0.80690     1.27460     0.07930
C     6.0    -0.55190     1.42350     0.13430
C     6.0    -1.43670     0.30870     0.17710
C     6.0    -2.87030     0.44820     0.24020
H     1.0    -3.43590    -0.47780     0.27790
C     6.0    -3.57510     1.60430     0.25680
H     1.0    -3.10400     2.57820     0.22180
C     6.0    -5.04240     1.67290     0.32570
O     8.0    -5.64720     0.45590     0.36230
H     1.0    -6.59810     0.63050     0.40750
O     8.0    -5.66880     2.70690     0.34900
H     1.0    -1.57040    -1.84450     0.20380
H     1.0    -0.96800     2.42500     0.15410
C     6.0     2.34420    -4.39160    -1.15780
H     1.0     1.69030    -5.18740    -0.78450
C     6.0     1.57850    -3.07080    -1.30120
C     6.0     0.44560    -3.20000    -2.32590
H     1.0     0.83750    -3.49760    -3.30250
H     1.0    -0.27820    -3.96160    -2.01420
H     1.0    -0.09450    -2.25930    -2.45770
C     6.0     1.05970    -2.61020     0.08790
H     1.0     0.31970    -3.33330     0.44840
H     1.0     1.90610    -2.62530     0.78020
H     1.0     2.28180    -2.30760    -1.64850
H     1.0     3.18200    -4.29080    -0.46270
H     1.0     2.74540    -4.71800    -2.12140
C     6.0     2.77300     4.36230    -1.25410
H     1.0     3.78680     4.09500    -0.93850
C     6.0     1.88850     3.11320    -1.36170
C     6.0     2.43690     2.13960    -2.41170
H     1.0     2.54300     2.63770    -3.37950
H     1.0     3.41760     1.75680    -2.11530
H     1.0     1.77610     1.28090    -2.55210
C     6.0     1.73940     2.45510     0.03630
H     1.0     2.72540     2.13300     0.37920
H     1.0     1.37570     3.21710     0.73380
H     1.0     0.88860     3.43270    -1.68360
H     1.0     2.37460     5.07670    -0.52770
H     1.0     2.84890     4.87180    -2.21870

2,6-di-isobutylphenol (DIBP)
C     6.0    -0.83460    -1.09040     0.16140
C     6.0     0.54450    -1.27320     0.07430
C     6.0     1.35930    -0.12790     0.02020
O     8.0     2.71180    -0.35530    -0.06490
H     1.0     3.17710     0.48650    -0.07240
C     6.0     0.82070     1.16780     0.05920
C     6.0    -0.57030     1.29590     0.14850
C     6.0    -1.39900     0.18310     0.19440
H     1.0    -1.47350    -1.96570     0.21300
H     1.0    -1.00020     2.29170     0.19280
H     1.0    -2.47350     0.30360     0.26870
C     6.0     2.40860    -4.46010    -1.19840
H     1.0     1.76210    -5.24620    -0.79240
C     6.0     1.64250    -3.13820    -1.34040
C     6.0     0.48300    -3.28140    -2.33400
H     1.0     0.84900    -3.58300    -3.31990
H     1.0    -0.22710    -4.04570    -1.99760
H     1.0    -0.06660    -2.34470    -2.45250
C     6.0     1.16290    -2.65220     0.05000
H     1.0     0.43490    -3.37240     0.44080
H     1.0     2.02120    -2.66640     0.72870
H     1.0     2.33710    -2.38460    -1.72640
H     1.0     3.26580    -4.35290    -0.52750
H     1.0     2.78180    -4.80690    -2.16650
C     6.0     2.54100     4.42510    -1.25650
H     1.0     3.54910     4.32360    -0.83940
C     6.0     1.85690     3.05760    -1.38080
C     6.0     2.61460     2.15040    -2.35790
H     1.0     2.67400     2.61160    -3.34750
H     1.0     3.64360     1.97980    -2.01880
H     1.0     2.12850     1.17930    -2.47190
C     6.0     1.68290     2.41430     0.01780
H     1.0     2.67910     2.22870     0.44670
H     1.0     1.23100     3.15830     0.68130
H     1.0     0.84930     3.21600    -1.78460
H     1.0     1.97660     5.09710    -0.60360
H     1.0     2.63490     4.90880    -2.23260

2,6-di-isobutylphenol (DIBP) cation
C     6.0    -0.82810    -1.13790     0.15800
C     6.0     0.54050    -1.31330     0.09230
C     6.0     1.35040    -0.10740     0.04080
O     8.0     2.64790    -0.30750    -0.02800
H     1.0     3.14130     0.52820    -0.07740
C     6.0     0.79410     1.22270     0.07410
C     6.0    -0.57600     1.30840     0.14490
C     6.0    -1.38560     0.14670     0.18080
H     1.0    -1.47550    -2.00450     0.20330
H     1.0    -1.05070     2.28180     0.18530
H     1.0    -2.46190     0.25950     0.24050
C     6.0     2.41610    -4.45130    -1.21370
H     1.0     1.77470    -5.23920    -0.80770
C     6.0     1.64730    -3.13310    -1.36020
C     6.0     0.46590    -3.27770    -2.32430
H     1.0     0.81600    -3.62410    -3.29930
H     1.0    -0.25560    -4.01440    -1.95650
H     1.0    -0.06400    -2.33480    -2.48440
C     6.0     1.19160    -2.65680     0.06320
H     1.0     0.49210    -3.39410     0.46530
H     1.0     2.07330    -2.64670     0.70910
H     1.0     2.33550    -2.37720    -1.75410
H     1.0     3.28080    -4.34410    -0.55410
H     1.0     2.77810    -4.78880    -2.18750
C     6.0     2.58840     4.41380    -1.25980
H     1.0     3.59520     4.28320    -0.85050
C     6.0     1.86040     3.07030    -1.38470
C     6.0     2.59400     2.12550    -2.34330
H     1.0     2.70450     2.59030    -3.32480
H     1.0     3.60800     1.90340    -1.98700
H     1.0     2.06180     1.18230    -2.49700
C     6.0     1.66470     2.45220     0.03170
H     1.0     2.65180     2.26290     0.47720
H     1.0     1.20700     3.20480     0.67850
H     1.0     0.85880     3.25680    -1.78980
H     1.0     2.04750     5.10660    -0.61060
H     1.0     2.68870     4.88570    -2.23950

2,6-di-isobutylphenol (DIBP) no hydrogen
C     6.0    -0.85360    -1.10580     0.13020
C     6.0     0.51090    -1.30080     0.09040
C     6.0     1.39660    -0.13060     0.06570
O     8.0     2.63810    -0.27720     0.04790
C     6.0     0.79620     1.20800     0.07090
C     6.0    -0.57920     1.32300     0.11130
C     6.0    -1.40260     0.18790     0.13940
H     1.0    -1.51770    -1.96350     0.15930
H     1.0    -1.03470     2.30830     0.12910
H     1.0    -2.47950     0.30990     0.17420
C     6.0     2.47200    -4.41620    -1.16550
H     1.0     1.83690    -5.22680    -0.79100
C     6.0     1.67540    -3.11380    -1.31180
C     6.0     0.54970    -3.26890    -2.34130
H     1.0     0.95190    -3.55670    -3.31670
H     1.0    -0.15760    -4.04720    -2.03250
H     1.0    -0.01200    -2.34090    -2.47360
C     6.0     1.13970    -2.66480     0.07480
H     1.0     0.41370    -3.40490     0.43020
H     1.0     1.98240    -2.66220     0.77160
H     1.0     2.36200    -2.33400    -1.65630
H     1.0     3.30660    -4.29450    -0.46970
H     1.0     2.88210    -4.73520    -2.12790
C     6.0     2.67160     4.36010    -1.23550
H     1.0     3.69150     4.11600    -0.92100
C     6.0     1.82100     3.08880    -1.35390
C     6.0     2.39350     2.13960    -2.41360
H     1.0     2.48210     2.64770    -3.37830
H     1.0     3.38610     1.78350    -2.12290
H     1.0     1.75780     1.26260    -2.55660
C     6.0     1.69680     2.41150     0.03760
H     1.0     2.69300     2.11190     0.37060
H     1.0     1.31620     3.15580     0.74570
H     1.0     0.81180     3.38390    -1.67000
H     1.0     2.25390     5.05710    -0.50300
H     1.0     2.73560     4.88110    -2.19490

3-(3,5-di-tert-butyl-4-hydroxyphenyl) propenoic acid (DTBA)
O     8.0    -0.04480    -2.17240    -0.02100
C     6.0    -2.55420    -0.85100    -0.12500
C     6.0     2.63340    -0.90970    -0.00250
C     6.0    -1.19520    -0.11330    -0.13820
C     6.0     1.28910    -0.14140    -0.08330
C     6.0     0.03540    -0.80650    -0.08180
C     6.0    -1.12930     1.27560    -0.20730
C     6.0     1.27040     1.24770    -0.15740
C     6.0    -3.73700     0.13710    -0.18400
C     6.0    -2.70970    -1.66950     1.17970
C     6.0    -2.67320    -1.78080    -1.35690
C     6.0     2.73000    -1.71460     1.32090
C     6.0     2.81750    -1.83520    -1.23460
C     6.0     3.84190     0.05040    -0.00630
C     6.0     0.08000     1.98080    -0.22320
C     6.0     0.04230     3.43640    -0.30630
H     1.0    -0.95130     3.87490    -0.32030
C     6.0     1.08460     4.28450    -0.37040
H     1.0     2.11450     3.95020    -0.36950
C     6.0     0.95120     5.74260    -0.45220
O     8.0    -0.33990     6.18140    -0.45020
H     1.0    -0.28760     7.14570    -0.50780
O     8.0     1.88360     6.51200    -0.51670
H     1.0    -2.04420     1.84970    -0.25410
H     1.0     2.20530     1.78720    -0.16100
H     1.0    -4.67270    -0.42730    -0.17070
H     1.0    -3.75090     0.81470     0.67390
H     1.0    -3.72900     0.73630    -1.09830
H     1.0    -2.65470    -1.01370     2.05340
H     1.0    -3.68620    -2.16320     1.19200
H     1.0    -1.94050    -2.43320     1.27450
H     1.0    -1.89800    -2.54430    -1.36470
H     1.0    -2.59890    -1.20290    -2.28270
H     1.0    -3.64680    -2.28030    -1.35070
H     1.0     1.94280    -2.45900     1.46010
H     1.0     2.67270    -1.03740     2.17630
H     1.0     3.68660    -2.24230     1.36870
H     1.0     2.04580    -2.60020    -1.35250
H     1.0     3.77750    -2.35510    -1.17120
H     1.0     2.81140    -1.24360    -2.15300
H     1.0     3.82580     0.73020     0.84840
H     1.0     3.88930     0.64480    -0.92150
H     1.0     4.76350    -0.53360     0.05510
H     1.0     0.83640    -2.55170    -0.00560

3-(3,5-di-tert-butyl-4-hydroxyphenyl) propenoic acid (DTBA) cation
O     8.0    -0.02820    -2.10400    -0.02970
C     6.0    -2.57440    -0.85180    -0.12450
C     6.0     2.65250    -0.89720    -0.00370
C     6.0    -1.23330    -0.09840    -0.13780
C     6.0     1.32160    -0.11500    -0.08320
C     6.0     0.03880    -0.78810    -0.08240
C     6.0    -1.16570     1.27230    -0.20650
C     6.0     1.28760     1.25250    -0.15740
C     6.0    -3.75920     0.13320    -0.18330
C     6.0    -2.71400    -1.67240     1.18480
C     6.0    -2.67630    -1.78210    -1.36200
C     6.0     2.73450    -1.70340     1.32200
C     6.0     2.81670    -1.82820    -1.23680
C     6.0     3.85810     0.06470    -0.01150
C     6.0     0.06320     1.98300    -0.22380
C     6.0     0.01540     3.41190    -0.30750
H     1.0    -0.97070     3.86360    -0.34030
C     6.0     1.08660     4.25200    -0.35420
H     1.0     2.11250     3.90660    -0.33270
C     6.0     0.97530     5.73070    -0.44630
O     8.0    -0.29950     6.16320    -0.45920
H     1.0    -0.28620     7.13100    -0.52120
O     8.0     1.94410     6.44250    -0.50280
H     1.0    -2.07630     1.85130    -0.25340
H     1.0     2.21490     1.80330    -0.16390
H     1.0    -4.68950    -0.43650    -0.17120
H     1.0    -3.78220     0.80640     0.67790
H     1.0    -3.75890     0.72990    -1.09930
H     1.0    -2.63300    -1.02660     2.06320
H     1.0    -3.70200    -2.13730     1.20590
H     1.0    -1.97230    -2.46460     1.26490
H     1.0    -1.92830    -2.57220    -1.35470
H     1.0    -2.57580    -1.21260    -2.28970
H     1.0    -3.66100    -2.25440    -1.36840
H     1.0     1.98550    -2.49300     1.43510
H     1.0     2.63090    -1.04170     2.18450
H     1.0     3.70940    -2.19020     1.38640
H     1.0     2.07760    -2.63150    -1.31940
H     1.0     3.79380    -2.31290    -1.19270
H     1.0     2.76670    -1.25490    -2.16490
H     1.0     3.84930     0.74210     0.84570
H     1.0     3.90910     0.65420    -0.93000

3-(3,5-di-tert-butyl-4-hydroxyphenyl) propenoic acid (DTBA) no hydrogen
O     8.0     0.03360    -2.09000    -0.02220
C     6.0    -2.56350    -0.84050    -0.12420
C     6.0     2.65320    -0.88850    -0.00270
C     6.0    -1.22610    -0.08850    -0.13720
C     6.0     1.33290    -0.10810    -0.08060
C     6.0     0.04510    -0.85050    -0.07610
C     6.0    -1.15480     1.27880    -0.20720
C     6.0     1.29550     1.25690    -0.15640
C     6.0    -3.76280     0.12560    -0.18490
C     6.0    -2.69020    -1.66860     1.17940
C     6.0    -2.64990    -1.78030    -1.35330
C     6.0     2.70050    -1.71480     1.30740
C     6.0     2.77890    -1.83340    -1.22430
C     6.0     3.87480     0.05110    -0.00770
C     6.0     0.07540     1.98600    -0.22380
C     6.0     0.02990     3.42350    -0.30820
H     1.0    -0.96110     3.86620    -0.33380
C     6.0     1.08470     4.27180    -0.36230
H     1.0     2.11240     3.93260    -0.34920
C     6.0     0.95710     5.73400    -0.44890
O     8.0    -0.33040     6.17130    -0.45830
H     1.0    -0.28650     7.13630    -0.51720
O     8.0     1.89770     6.49130    -0.50680
H     1.0    -2.06080     1.86880    -0.25550
H     1.0     2.22010     1.81580    -0.16300
H     1.0    -4.68880    -0.45390    -0.17240
H     1.0    -3.78940     0.80330     0.67310
H     1.0    -3.76420     0.72460    -1.09980
H     1.0    -2.63800    -1.01950     2.05850
H     1.0    -3.65840    -2.17750     1.19590
H     1.0    -1.90330    -2.41660     1.25010
H     1.0    -1.85870    -2.52690    -1.33510
H     1.0    -2.57410    -1.20990    -2.28380
H     1.0    -3.61560    -2.29440    -1.35320
H     1.0     1.89590    -2.44600     1.34300
H     1.0     2.62120    -1.06160     2.18140
H     1.0     3.65580    -2.24410     1.37100
H     1.0     1.97390    -2.56500    -1.24180
H     1.0     3.73360    -2.36570    -1.17800
H     1.0     2.75780    -1.26460    -2.15850
H     1.0     3.87560     0.73070     0.84920
H     1.0     3.93440     0.64630    -0.92320
H     1.0     4.78590    -0.54890     0.05110

2,6-di-tert-butylphenol (DTBP)
O     8.0    -0.04550    -2.18660    -0.08720
C     6.0    -2.58600    -0.93000    -0.09710
C     6.0     2.59680    -0.85100     0.02230
C     6.0    -1.25160    -0.15230    -0.02450
C     6.0     1.23060    -0.11930     0.03670
C     6.0    -0.00090    -0.81180    -0.02290
C     6.0    -1.22990     1.24250     0.04490
C     6.0     1.17060     1.27730     0.10620
C     6.0    -3.80010     0.02170    -0.09880
C     6.0    -2.73510    -1.85800     1.13280
C     6.0    -2.65800    -1.75870    -1.40270
C     6.0     2.74810    -1.77330     1.26150
C     6.0     2.78070    -1.65200    -1.29390
C     6.0     3.77770     0.14060     0.08570
C     6.0    -0.03920     1.95470     0.11140
H     1.0    -0.05490     3.03710     0.16610
H     1.0    -2.16060     1.79160     0.04830
H     1.0     2.08420     1.85180     0.15620
H     1.0    -4.71690    -0.57080    -0.15540
H     1.0    -3.85330     0.62330     0.81260
H     1.0    -3.79170     0.69650    -0.95900
H     1.0    -2.71540    -1.27450     2.05780
H     1.0    -3.69420    -2.38370     1.08810
H     1.0    -1.93990    -2.59950     1.17670
H     1.0    -1.86460    -2.50150    -1.45420
H     1.0    -2.57690    -1.10530    -2.27620
H     1.0    -3.61990    -2.27790    -1.46020
H     1.0     1.99400    -2.56070     1.34050
H     1.0     2.67800    -1.18360     2.17870
H     1.0     3.72520    -2.26480     1.24630
H     1.0     2.02290    -2.41940    -1.46600
H     1.0     3.75480    -2.14970    -1.29780
H     1.0     2.74090    -0.97630    -2.15160
H     1.0     3.76250     0.73570     1.00160
H     1.0     3.78510     0.82110    -0.76860
H     1.0     4.71690    -0.41820     0.07070
H     1.0     0.84400    -2.54120    -0.04000

2,6-di-tert-butylphenol (DTBP) cation
O     8.0    -0.03050    -2.11610    -0.06620
C     6.0    -2.60990    -0.92690    -0.09610
C     6.0     2.62610    -0.85070     0.02280
C     6.0    -1.29770    -0.14090    -0.02360
C     6.0     1.27850    -0.10230     0.03760
C     6.0     0.00550    -0.80390    -0.01780
C     6.0    -1.26280     1.23860     0.04270
C     6.0     1.19730     1.26800     0.10060
C     6.0    -3.82320     0.02470    -0.09710
C     6.0    -2.74360    -1.85980     1.14030
C     6.0    -2.66380    -1.75870    -1.40840
C     6.0     2.75180    -1.78230     1.26150
C     6.0     2.79050    -1.65400    -1.29790
C     6.0     3.80430     0.14220     0.09060
C     6.0    -0.04920     1.93420     0.10520
H     1.0    -0.06190     3.01700     0.15620
H     1.0    -2.18200     1.80430     0.04630
H     1.0     2.09490     1.86640     0.14660
H     1.0    -4.73500    -0.57170    -0.15140
H     1.0    -3.88260     0.62300     0.81570
H     1.0    -3.82410     0.69510    -0.96030
H     1.0    -2.69890    -1.28750     2.07030
H     1.0    -3.71750    -2.35190     1.10030
H     1.0    -1.97920    -2.63370     1.16650
H     1.0    -1.89930    -2.53200    -1.44750
H     1.0    -2.56040    -1.11530    -2.28570
H     1.0    -3.63790    -2.24820    -1.46960
H     1.0     2.03590    -2.61030     1.30130
H     1.0     2.63580    -1.21590     2.18800
H     1.0     3.74430    -2.23630     1.26580
H     1.0     2.07250    -2.46730    -1.44110
H     1.0     3.78180    -2.11040    -1.31530
H     1.0     2.70700    -0.99700    -2.16620
H     1.0     3.79120     0.73360     1.00900
H     1.0     3.81990     0.81940    -0.76630
H     1.0     4.74080    -0.41720     0.07830
H     1.0     0.85960    -2.50220    -0.04630

2,6-di-tert-butylphenol (DTBP) anion
O     8.0    -0.07000    -2.18330     0.72520
C     6.0    -2.55830    -1.00070    -0.04070
C     6.0     2.60020    -0.81210    -0.01750
C     6.0    -1.21440    -0.22800    -0.05850
C     6.0     1.25620    -0.15950     0.42370
C     6.0    -0.01930    -0.83550     0.30080
C     6.0    -1.19530     1.17650    -0.33650
C     6.0     1.15900     1.27810     0.26780
C     6.0    -3.72480    -0.14010    -0.56910
C     6.0    -2.91170    -1.40970     1.40930
C     6.0    -2.49330    -2.26210    -0.93450
C     6.0     2.78530    -2.28850     0.39600
C     6.0     2.70720    -0.74300    -1.56360
C     6.0     3.79510    -0.04310     0.59140
C     6.0    -0.00950     1.90140    -0.10940
H     1.0    -0.02240     2.98620    -0.21770
H     1.0    -2.06730     1.68580    -0.72220
H     1.0     2.02820     1.90010     0.46430
H     1.0    -4.65030    -0.72740    -0.55250
H     1.0    -3.87750     0.75050     0.04560
H     1.0    -3.54830     0.18540    -1.59840
H     1.0    -2.98450    -0.51900     2.04140
H     1.0    -3.87630    -1.93470     1.44520
H     1.0    -2.14230    -2.06330     1.81930
H     1.0    -1.71670    -2.94280    -0.59150
H     1.0    -2.26810    -1.98030    -1.96820
H     1.0    -3.45760    -2.78920    -0.92690
H     1.0     2.04250    -2.93750    -0.06700
H     1.0     2.70220    -2.39710     1.48590
H     1.0     3.78300    -2.63810     0.10000
H     1.0     1.89080    -1.31220    -2.01920
H     1.0     3.65980    -1.14520    -1.93890
H     1.0     2.61240     0.29540    -1.89550
H     1.0     3.70740    -0.01500     1.68290
H     1.0     3.84990     0.98560     0.22890
H     1.0     4.74070    -0.53470     0.33030
H     1.0     0.56580    -2.22900     1.45880

2,6-di-tert-butylphenol (DTBP) no hydrogen
O     8.0     0.03270    -2.10510    -0.07710
C     6.0    -2.59380    -0.92340    -0.09700
C     6.0     2.61600    -0.83470     0.02300
C     6.0    -1.27960    -0.13460    -0.02400
C     6.0     1.27390    -0.09130     0.03630
C     6.0     0.01040    -0.85650    -0.02520
C     6.0    -1.25050     1.24340     0.04640
C     6.0     1.19480     1.28490     0.10450
C     6.0    -3.82020     0.01010    -0.09890
C     6.0    -2.71500    -1.85970     1.13180
C     6.0    -2.63800    -1.75950    -1.40110
C     6.0     2.71020    -1.77780     1.24910
C     6.0     2.74970    -1.65780    -1.28320
C     6.0     3.80890     0.13930     0.08690
C     6.0    -0.04030     1.94800     0.11140
H     1.0    -0.06000     3.03090     0.16670
H     1.0    -2.17100     1.81110     0.05240
H     1.0     2.09430     1.88310     0.15390
H     1.0    -4.72880    -0.59430    -0.15420
H     1.0    -3.88140     0.61180     0.81220
H     1.0    -3.82190     0.68440    -0.95980
H     1.0    -2.69650    -1.28290     2.06120
H     1.0    -3.66690    -2.39780     1.09030
H     1.0    -1.90480    -2.58560     1.15470
H     1.0    -1.83090    -2.48840    -1.42960
H     1.0    -2.55770    -1.11200    -2.27930
H     1.0    -3.59260    -2.29070    -1.46300
H     1.0     1.92470    -2.53020     1.22750
H     1.0     2.62840    -1.21080     2.18110
H     1.0     3.68060    -2.28350     1.24860
H     1.0     1.96750    -2.41050    -1.35610
H     1.0     3.72180    -2.15950    -1.30210
H     1.0     2.69220    -1.00570    -2.15990
H     1.0     3.80450     0.73640     1.00300
H     1.0     3.83100     0.81920    -0.76930
H     1.0     4.73910    -0.43380     0.07410

Dihydroxanthommatin (DXAN)
O     8.0    -0.00510    -3.28600    -0.11050
O     8.0     4.74560    -2.66790    -0.23950
O     8.0    -2.25190     1.36440     0.39980
O     8.0     0.86140     1.84370     0.38020
O     8.0    -4.42340     4.42790    -1.06000
O     8.0     6.74830     1.23340     0.07570
O     8.0    -4.13940     2.44030    -2.06700
O     8.0     5.79200     3.25940     0.31630
N     7.0    -0.40510    -0.54430     0.16980
N     7.0     4.45640    -0.03480     0.03880
N     7.0    -6.12980     2.89280     0.59500
C     6.0     0.88710    -1.04480     0.07220
C     6.0     2.03630    -0.21510     0.11360
C     6.0    -1.50280    -1.37180     0.08760
C     6.0     1.06520    -2.42040    -0.07290
C     6.0     3.31660    -0.81110     0.00380
C     6.0    -2.84560    -0.91120     0.13570
C     6.0    -1.28760    -2.76100    -0.05550
C     6.0     3.45830    -2.19840    -0.14290
C     6.0     2.32810    -2.99510    -0.18080
C     6.0     1.93810     1.25400     0.27060
C     6.0    -3.14140     0.53310     0.28030
C     6.0    -4.59910     0.99180     0.30130
C     6.0    -3.89510    -1.85360     0.04820
C     6.0    -2.32700    -3.65910    -0.13980
C     6.0    -4.73510     2.51130     0.29920
C     6.0     4.39490     1.31880     0.17670
C     6.0     3.20620     1.96850     0.28930
C     6.0    -3.65100    -3.20360    -0.08430
C     6.0    -4.39030     3.07240    -1.07690
C     6.0     5.68480     2.06930     0.20110
H     1.0    -0.53490     0.46430     0.27340
H     1.0     2.39640    -4.07140    -0.29190
H     1.0    -5.14020     0.58270    -0.55360
H     1.0    -5.07670     0.58970     1.20270
H     1.0     5.35270    -0.49280    -0.04370
H     1.0    -4.91770    -1.50500     0.08330
H     1.0    -2.08990    -4.71050    -0.24790
H     1.0    -4.00410     2.93950     0.99590
H     1.0     3.18850     3.04320     0.39780
H     1.0    -4.46920    -3.90950    -0.14930
H     1.0     4.73860    -3.62450    -0.34160
H     1.0    -6.21320     3.90410     0.55010
H     1.0    -6.35200     2.62690     1.55000
H     1.0    -4.21240     4.72280    -1.95840
H     1.0     7.54540     1.78270     0.10000

Dihydroxanthommatin (DXAN) cation
O     8.0    -0.08370    -3.16900    -0.43080
O     8.0     4.62510    -2.50430    -0.70470
O     8.0    -2.19450     1.23480     1.18200
O     8.0     0.78390     1.77090     0.85380
O     8.0    -4.41730     3.62160    -1.88540
O     8.0     6.63500     1.30430     0.07430
O     8.0    -3.52900     1.56440    -1.73600
O     8.0     5.69640     3.26220     0.70730
N     7.0    -0.43590    -0.54510     0.32940
N     7.0     4.35440     0.03200     0.00280
N     7.0    -5.91490     3.08020     0.33200
C     6.0     0.82340    -1.00250     0.07860
C     6.0     1.97330    -0.17410     0.19380
C     6.0    -1.54810    -1.34730     0.19230
C     6.0     0.98610    -2.35010    -0.31110
C     6.0     3.22900    -0.72950    -0.08510
C     6.0    -2.87680    -0.88370     0.40120
C     6.0    -1.34830    -2.68800    -0.19420
C     6.0     3.36180    -2.10160    -0.47220
C     6.0     2.24070    -2.89690    -0.58360
C     6.0     1.86580     1.24770     0.59280
C     6.0    -3.12540     0.54060     0.81190
C     6.0    -4.53140     1.10980     0.80190
C     6.0    -3.91650    -1.79460     0.23600
C     6.0    -2.40000    -3.57930    -0.35050
C     6.0    -4.56120     2.53730     0.22950
C     6.0     4.30400     1.35510     0.35880
C     6.0     3.12770     1.96650     0.64860
C     6.0    -3.68990    -3.12680    -0.12620
C     6.0    -4.11480     2.48970    -1.22850
C     6.0     5.60190     2.10750     0.41050
H     1.0    -0.55020     0.43580     0.64980
H     1.0     2.30470    -3.93760    -0.87740
H     1.0    -5.23930     0.50290     0.24180
H     1.0    -4.87420     1.14570     1.84220
H     1.0     5.25380    -0.38630    -0.20420
H     1.0    -4.93480    -1.47080     0.39570
H     1.0    -2.18710    -4.59930    -0.64340
H     1.0    -3.79490     3.13300     0.74890
H     1.0     3.12090     3.01130     0.92710
H     1.0    -4.52660    -3.80400    -0.23900
H     1.0     4.66830    -3.43390    -0.96050
H     1.0    -5.99700     3.92140    -0.22890
H     1.0    -6.11590     3.33900     1.29260
H     1.0    -4.10010     3.53180    -2.79730
H     1.0     7.45260     1.82430     0.11560

Dihydroxanthommatin (DXAN) no hydrogen
O     8.0     0.35180    -3.39410    -0.19020
O     8.0     4.92680    -2.23590    -0.41310
O     8.0    -2.36420     0.94120     0.58900
O     8.0     0.61230     1.78840     0.42910
O     8.0    -5.05260     3.68260    -0.90750
O     8.0     6.52610     1.85190    -0.04970
O     8.0    -4.43860     1.72610    -1.82520
O     8.0     5.36150     3.75510     0.27500
N     7.0    -0.32930    -0.73920     0.18440
N     7.0     4.37550     0.33970    -0.05630
N     7.0    -6.37990     2.04080     0.93540
C     6.0     0.98870    -1.07420     0.04120
C     6.0     2.02430    -0.09850     0.07950
C     6.0    -1.33730    -1.68260     0.13560
C     6.0     1.34080    -2.44210    -0.15380
C     6.0     3.34120    -0.53540    -0.07930
C     6.0    -2.71880    -1.37320     0.26250
C     6.0    -0.96560    -3.02790    -0.05670
C     6.0     3.72650    -1.94600    -0.28190
C     6.0     2.63160    -2.87060    -0.30780
C     6.0     1.75250     1.33840     0.27790
C     6.0    -3.16850     0.02990     0.47520
C     6.0    -4.66190     0.32060     0.58420
C     6.0    -3.65030    -2.42240     0.19450
C     6.0    -1.90300    -4.04290    -0.11920
C     6.0    -4.97520     1.81460     0.55160
C     6.0     4.18560     1.67840     0.12000
C     6.0     2.93270     2.18860     0.28320
C     6.0    -3.25690    -3.73830     0.00880
C     6.0    -4.77920     2.35720    -0.86100
C     6.0     5.38770     2.56320     0.12890
H     1.0    -0.56190     0.25340     0.32920
H     1.0     2.83830    -3.92240    -0.45300
H     1.0    -5.21190    -0.17680    -0.21570
H     1.0    -5.02240    -0.10230     1.52980
H     1.0     5.29890    -0.06980    -0.18140
H     1.0    -4.70380    -2.19980     0.28770
H     1.0    -1.55460    -5.05710    -0.26880
H     1.0    -4.25240     2.34740     1.18300
H     1.0     2.80160     3.25230     0.42200
H     1.0    -3.99550    -4.52820    -0.04080
H     1.0    -6.59870     3.02690     0.83110
H     1.0    -6.49740     1.82040     1.92000
H     1.0    -4.92080     3.96530    -1.82490
H     1.0     7.26360     2.47940    -0.03370

L-kynurenine (L-KYN)
O     8.0    -0.62350    -1.30750    -0.56700
O     8.0    -4.11220    -1.14680     0.27490
O     8.0    -2.78010    -0.25810     1.85040
N     7.0    -3.44200     1.74630    -0.59400
N     7.0     1.84610    -2.27180    -0.54600
C     6.0    -1.15440     0.97310    -0.18150
C     6.0    -2.59680     0.55050    -0.43870
C     6.0    -0.17520    -0.19260    -0.29650
C     6.0     1.26090     0.05220    -0.08440
C     6.0     2.21140    -1.01160    -0.19500
C     6.0     1.73030     1.33870     0.25360
C     6.0    -3.11800    -0.32860     0.69510
C     6.0     3.57390    -0.72220     0.05210
C     6.0     3.06540     1.60130     0.48830
C     6.0     3.98770     0.55010     0.38620
H     1.0    -1.07720     1.41030     0.81890
H     1.0    -0.89550     1.75530    -0.90030
H     1.0    -2.65290    -0.02460    -1.36280
H     1.0     1.01810     2.14910     0.33820
H     1.0    -3.50430     2.24660     0.28910
H     1.0    -4.38650     1.47300    -0.84760
H     1.0     4.29740    -1.52730    -0.02820
H     1.0     3.39320     2.59920     0.75050
H     1.0     5.04040     0.73400     0.57140
H     1.0     2.52110    -3.01480    -0.49240
H     1.0     0.85890    -2.47470    -0.62640
H     1.0    -4.42910    -1.61990     1.05920

L-kynurenine (L-KYN) cation
O     8.0    -0.41580    -1.01310    -1.64130
O     8.0    -3.62180    -0.48370     1.46050
O     8.0    -1.38060    -0.56380     1.34050
N     7.0    -3.65190     1.46270    -0.56920
N     7.0     1.77570    -2.13340    -0.84240
C     6.0    -1.24210     1.06660    -0.88370
C     6.0    -2.60870     0.46450    -0.48890
C     6.0    -0.18540    -0.01370    -0.97350
C     6.0     1.14670     0.13280    -0.28600
C     6.0     2.07410    -0.98750    -0.24400
C     6.0     1.55410     1.30810     0.31430
C     6.0    -2.44900    -0.24520     0.86750
C     6.0     3.32720    -0.86140     0.44300
C     6.0     2.79840     1.42270     0.96000
C     6.0     3.67800     0.32620     1.02990
H     1.0    -0.98290     1.86300    -0.18790
H     1.0    -1.35520     1.50870    -1.87680
H     1.0    -2.84210    -0.32640    -1.20880
H     1.0     0.90830     2.17430     0.29630
H     1.0    -3.63120     2.11480     0.20740
H     1.0    -4.57400     1.04510    -0.60470
H     1.0     3.99050    -1.71850     0.47450
H     1.0     3.07640     2.36560     1.41450
H     1.0     4.62790     0.42360     1.54000
H     1.0     2.40970    -2.92230    -0.80890
H     1.0     0.88530    -2.17560    -1.35740
H     1.0    -3.45450    -0.95490     2.29230

L-kynurenine (L-KYN) no hydrogen
O     8.0    -0.63050    -1.29370    -0.54390
O     8.0    -4.09000    -1.19210     0.16360
O     8.0    -2.82830    -0.33130     1.81220
N     7.0    -3.44600     1.77360    -0.53310
N     7.0     1.83530    -2.26610    -0.49220
C     6.0    -1.16210     0.98460    -0.14420
C     6.0    -2.60130     0.57160    -0.43570
C     6.0    -0.18380    -0.17830    -0.27500
C     6.0     1.25430     0.06630    -0.07130
C     6.0     2.20570    -0.99980    -0.16070
C     6.0     1.72550     1.36930     0.24170
C     6.0    -3.13090    -0.36670     0.64550
C     6.0     3.57370    -0.72170     0.08200
C     6.0     3.05620     1.55780     0.45420
C     6.0     4.00910     0.55690     0.39190
H     1.0    -1.10000     1.38910     0.87160
H     1.0    -0.89330     1.79000    -0.83280
H     1.0    -2.64900     0.04730    -1.39000
H     1.0     1.02680     2.19340     0.31210
H     1.0    -3.51810     2.22190     0.37680
H     1.0    -4.38770     1.51460    -0.81130
H     1.0     4.28980    -1.53530     0.01700
H     1.0     5.06070     0.74870     0.57420
H     1.0     2.50260    -3.01290    -0.40680
H     1.0     0.84700    -2.46530    -0.56870
H     1.0    -4.41780    -1.70520     0.91780

Kynurenic acid (KYNA) enol
O     8.0     4.98850     2.80420     0.00000
H     1.0     4.08950     3.15140     0.00000
O     8.0     1.48620    -0.74440     0.00000
O     8.0     2.55580    -2.72090     0.00000
N     7.0     4.98710    -1.36880     0.00000
C     6.0     6.14850    -0.66330     0.00000
C     6.0     6.19600     0.76480     0.00000
C     6.0     3.86070    -0.69010     0.00000
C     6.0     4.94930     1.44920     0.00000
C     6.0     7.37230    -1.38160     0.00000
C     6.0     3.77980     0.72320     0.00000
C     6.0     7.44560     1.42880     0.00000
C     6.0     8.57280    -0.71500     0.00000
C     6.0     8.61070     0.69910     0.00000
C     6.0     2.60450    -1.52260     0.00000
H     1.0     2.81250     1.20920     0.00000
H     1.0     7.31340    -2.46280     0.00000
H     1.0     7.46490     2.51090     0.00000
H     1.0     9.50190    -1.27350     0.00000
H     1.0     9.56740     1.20850     0.00000
H     1.0     0.73600    -1.35630     0.00000

Kynurenic acid (KYNA) enol cation
O     8.0     5.01200     2.78440     0.00000
H     1.0     4.13760     3.19690     0.00000
O     8.0     1.44820    -0.81660     0.00000
O     8.0     2.63280    -2.75050     0.00000
N     7.0     4.96670    -1.19440     0.00000
C     6.0     6.19530    -0.67030     0.00000
C     6.0     6.20320     0.77150     0.00000
C     6.0     3.78140    -0.65570     0.00000
C     6.0     4.94650     1.45640     0.00000
C     6.0     7.39410    -1.40980     0.00000
C     6.0     3.74520     0.74980     0.00000
C     6.0     7.45500     1.42060     0.00000
C     6.0     8.58600    -0.72270     0.00000
C     6.0     8.62040     0.68960     0.00000
C     6.0     2.55520    -1.56070     0.00000
H     1.0     2.77650     1.23330     0.00000
H     1.0     7.35090    -2.49060     0.00000
H     1.0     7.46950     2.50370     0.00000
H     1.0     9.51580    -1.27820     0.00000
H     1.0     9.57550     1.19900     0.00000
H     1.0     0.67550    -1.40560     0.00000

Kynurenic acid (KYNA) enol no hydrogen
O     8.0     4.94140     2.79560     0.00000
O     8.0     1.48110    -0.69480     0.00000
O     8.0     2.54730    -2.67300     0.00000
N     7.0     4.97780    -1.33560     0.00000
C     6.0     6.14160    -0.63570     0.00000
C     6.0     6.20550     0.78790     0.00000
C     6.0     3.85820    -0.64750     0.00000
C     6.0     4.95130     1.49000     0.00000
C     6.0     7.36430    -1.35750     0.00000
C     6.0     3.76650     0.76200     0.00000
C     6.0     7.45580     1.45030     0.00000
C     6.0     8.56880    -0.69830     0.00000
C     6.0     8.61680     0.71510     0.00000
C     6.0     2.59290    -1.47520     0.00000
H     1.0     2.81250     1.26490     0.00000
H     1.0     7.29810    -2.43830     0.00000
H     1.0     7.48630     2.53330     0.00000
H     1.0     9.49380    -1.26300     0.00000
H     1.0     9.57560     1.22020     0.00000
H     1.0     0.72560    -1.30040     0.00000

Kynurenic acid (KYNA) oxo
O     8.0     4.97550     2.84200     0.00000
O     8.0     1.42740    -0.75260     0.00000
O     8.0     2.66990    -2.62890     0.00000
N     7.0     4.96260    -1.23080     0.00000
C     6.0     6.18660    -0.59520     0.00000
C     6.0     6.22630     0.81490     0.00000
C     6.0     3.78750    -0.53440     0.00000
C     6.0     4.97580     1.61570     0.00000
C     6.0     7.38070    -1.33850     0.00000
C     6.0     3.74820     0.82430     0.00000
C     6.0     7.47430     1.45590     0.00000
C     6.0     8.59440    -0.67810     0.00000
C     6.0     8.64750     0.72550     0.00000
C     6.0     2.58920    -1.42240     0.00000
H     1.0     4.89570    -2.24020     0.00000
H     1.0     2.80150     1.34410     0.00000
H     1.0     7.33900    -2.42240     0.00000
H     1.0     7.47460     2.53910     0.00000
H     1.0     9.51300    -1.25360     0.00000
H     1.0     9.60630     1.22990     0.00000
H     1.0     0.71990    -1.41430     0.00000

Kynurenic acid (KYNA) oxo cation
O     8.0     4.95880     2.85600     0.00000
O     8.0     1.43780    -0.81530     0.00000
O     8.0     2.77350    -2.64610     0.00000
N     7.0     4.96510    -1.17230     0.00000
C     6.0     6.18250    -0.57370     0.00000
C     6.0     6.23480     0.85140     0.00000
C     6.0     3.77010    -0.51060     0.00000
C     6.0     4.97190     1.63250     0.00000
C     6.0     7.36760    -1.35340     0.00000
C     6.0     3.72840     0.85500     0.00000
C     6.0     7.47570     1.46990     0.00000
C     6.0     8.58440    -0.70890     0.00000
C     6.0     8.64370     0.69880     0.00000
C     6.0     2.59690    -1.45540     0.00000
H     1.0     4.87880    -2.19340     0.00000
H     1.0     2.78470     1.38370     0.00000
H     1.0     7.30370    -2.43550     0.00000
H     1.0     7.51800     2.55220     0.00000
H     1.0     9.50050    -1.28580     0.00000
H     1.0     9.60830     1.19170     0.00000
H     1.0     0.71110    -1.46060     0.00000

Kynurenic acid (KYNA) oxo ionized carboxylic group
O     8.0     4.93550     2.84270     0.00000
O     8.0     1.36910    -0.96380     0.00000
O     8.0     2.81500    -2.71860     0.00000
N     7.0     4.89250    -1.22900     0.00000
C     6.0     6.11290    -0.61410     0.00000
C     6.0     6.15510     0.79990     0.00000
C     6.0     3.71450    -0.54740     0.00000
C     6.0     4.89840     1.60500     0.00000
C     6.0     7.31450    -1.35320     0.00000
C     6.0     3.68670     0.81750     0.00000
C     6.0     7.40360     1.43680     0.00000
C     6.0     8.52920    -0.69380     0.00000
C     6.0     8.58190     0.71060     0.00000
C     6.0     2.48100    -1.50480     0.00000
H     1.0     4.72680    -2.24030     0.00000
H     1.0     2.72460     1.31140     0.00000
H     1.0     7.26900    -2.43740     0.00000
H     1.0     7.39550     2.52110     0.00000
H     1.0     9.44930    -1.27000     0.00000
H     1.0     9.54110     1.21740     0.00000

Kynurenic acid (KYNA) oxo ionized carboxylic group neutral form
O     8.0     4.88010     2.79310     0.00000
O     8.0     1.36260    -0.85390     0.00000
O     8.0     2.74880    -2.68500     0.00000
N     7.0     4.90550    -1.25580     0.00000
C     6.0     6.12530    -0.61400     0.00000
C     6.0     6.16390     0.79460     0.00000
C     6.0     3.74520    -0.56530     0.00000
C     6.0     4.91060     1.56400     0.00000
C     6.0     7.32380    -1.35150     0.00000
C     6.0     3.67170     0.78340     0.00000
C     6.0     7.40960     1.44800     0.00000
C     6.0     8.53250    -0.68530     0.00000
C     6.0     8.58130     0.72000     0.00000
C     6.0     2.38620    -1.50480     0.00000
H     1.0     4.82980    -2.26610     0.00000
H     1.0     2.72690     1.30190     0.00000
H     1.0     7.28470    -2.43500     0.00000
H     1.0     7.41590     2.53060     0.00000
H     1.0     9.45360    -1.25620     0.00000
H     1.0     9.53820     1.22720     0.00000

L-3-hydroxykynurenine (L-3HOK)
O     8.0    -0.63220    -1.31710    -0.48800
O     8.0    -4.09860    -1.17200     0.15540
O     8.0    -2.86700    -0.27300     1.80570
N     7.0    -3.42140     1.77060    -0.60540
N     7.0     1.82420    -2.32240    -0.35390
C     6.0    -1.14940     0.97490    -0.15580
C     6.0    -2.58650     0.56560    -0.46140
C     6.0    -0.17830    -0.19930    -0.23970
C     6.0     1.25690     0.03970    -0.01850
C     6.0     2.17650    -1.04570    -0.07150
C     6.0     1.74390     1.33820     0.26310
C     6.0    -3.14390    -0.33900     0.63390
C     6.0     3.55060    -0.77070     0.17800
O     8.0     4.37420    -1.87100     0.12000
H     1.0     5.27780    -1.60500     0.31490
C     6.0     3.08020     1.57630     0.49350
C     6.0     3.98910     0.50450     0.45180
H     1.0    -1.09980     1.40550     0.84980
H     1.0    -0.86150     1.76000    -0.85990
H     1.0    -2.62150     0.01580    -1.40190
H     1.0     1.04900     2.16580     0.30160
H     1.0    -3.50180     2.24550     0.29030
H     1.0    -4.36150     1.50900    -0.88690
H     1.0     3.43550     2.57630     0.70660
H     1.0     5.04600     0.67730     0.63560
H     1.0     2.52510    -3.04030    -0.29790
H     1.0     0.84340    -2.53000    -0.47330
H     1.0    -4.44300    -1.66240     0.91710

L-3-hydroxykynurenine (L-3HOK) cation
O     8.0    -0.40450    -1.04840    -1.57260
O     8.0    -3.69500    -0.54050     1.38110
O     8.0    -1.44900    -0.57340     1.37510
N     7.0    -3.63400     1.47260    -0.60250
N     7.0     1.79920    -2.16270    -0.77070
C     6.0    -1.22390     1.04870    -0.84520
C     6.0    -2.60540     0.45530    -0.50040
C     6.0    -0.17110    -0.03570    -0.92760
C     6.0     1.16810     0.12600    -0.25860
C     6.0     2.08040    -0.99490    -0.21470
C     6.0     1.58320     1.30590     0.31490
C     6.0    -2.49710    -0.26990     0.85010
C     6.0     3.35740    -0.85030     0.45920
O     8.0     4.10480    -1.95660     0.45960
H     1.0     4.95020    -1.83100     0.91200
C     6.0     2.84620     1.43380     0.94460
C     6.0     3.72340     0.36390     1.02520
H     1.0    -0.97460     1.82630    -0.12420
H     1.0    -1.30470     1.51600    -1.83070
H     1.0    -2.82640    -0.32230    -1.23850
H     1.0     0.93890     2.17290     0.29360
H     1.0    -3.61930     2.11030     0.18690
H     1.0    -4.55810     1.05840    -0.64170
H     1.0     3.12560     2.38630     1.37720
H     1.0     4.68290     0.46790     1.51890
H     1.0     2.45790    -2.92970    -0.70850
H     1.0     0.90690    -2.23430    -1.27360
H     1.0    -3.55620    -1.01780     2.21440

L-3-hydroxykynurenine (L-3HOK) anion
O     8.0    -0.77790    -1.28610    -0.01840
O     8.0    -3.75540    -1.41120    -0.27630
O     8.0    -3.22240    -0.36180     1.63430
N     7.0    -3.43460     1.82500    -0.48730
N     7.0     1.69570    -2.33410    -0.29600
C     6.0    -1.14180     1.06490     0.01710
C     6.0    -2.53130     0.65050    -0.46320
C     6.0    -0.19480    -0.13470    -0.00870
C     6.0     1.21600     0.07470     0.01960
C     6.0     2.14740    -1.03490    -0.04830
C     6.0     1.79450     1.37990     0.17950
C     6.0    -3.11570    -0.43490     0.43050
C     6.0     3.50940    -0.79440     0.08290
O     8.0     4.34820    -1.91790     0.03510
H     1.0     5.17970    -1.65130     0.43690
C     6.0     3.15790     1.57880     0.29350
C     6.0     4.04530     0.49300     0.25620
H     1.0    -1.23900     1.46670     1.03900
H     1.0    -0.80160     1.89080    -0.61490
H     1.0    -2.46230     0.25270    -1.47630
H     1.0     1.13760     2.23910     0.24310
H     1.0    -3.54370     2.15010     0.47160
H     1.0    -4.36030     1.52420    -0.78520
H     1.0     3.54620     2.58630     0.41910
H     1.0     5.12180     0.63270     0.31490
H     1.0     2.28950    -3.04360     0.11030
H     1.0     0.69650    -2.41210    -0.10340
H     1.0    -4.09880    -2.01520     0.39740

L-3-hydroxykynurenine (L-3HOK) no hydrogen
O     8.0    -0.62920    -1.32410    -0.51960
O     8.0    -4.16320    -1.12200     0.19460
O     8.0    -2.84350    -0.28440     1.80970
N     7.0    -3.43270     1.76350    -0.62610
N     7.0     1.83660    -2.31170    -0.33360
C     6.0    -1.16600     0.96430    -0.16150
C     6.0    -2.60510     0.55770    -0.46110
C     6.0    -0.19550    -0.20600    -0.24860
C     6.0     1.24200     0.03140    -0.01010
C     6.0     2.16530    -1.05070    -0.06970
C     6.0     1.74400     1.30750     0.28020
C     6.0    -3.16370    -0.33020     0.64830
C     6.0     3.61860    -0.82760     0.17090
O     8.0     4.39310    -1.80040     0.11310
C     6.0     3.11320     1.54510     0.50800
C     6.0     4.02700     0.51980     0.45650
H     1.0    -1.10970     1.39680     0.84290
H     1.0    -0.87840     1.74620    -0.86970
H     1.0    -2.64130    -0.00560    -1.39350
H     1.0     1.06170     2.14530     0.33520
H     1.0    -3.52880     2.24660     0.26360
H     1.0    -4.36750     1.50400    -0.92580
H     1.0     3.44130     2.55430     0.72770
H     1.0     5.08370     0.68350     0.62980
H     1.0     2.59890    -2.97880    -0.33620
H     1.0     0.86770    -2.54770    -0.50710
H     1.0    -4.50780    -1.60250     0.96270

L-3-hydroxykynurenine (L-3HOK) ionized amino group
O     8.0    -0.15750    -0.51260    -2.00180
O     8.0    -3.35590    -0.90990     1.32110
O     8.0    -1.22880    -1.30350     0.77560
N     7.0    -3.61810     1.25800    -0.33460
N     7.0     1.23200    -2.08720    -0.34440
H     1.0     0.31530    -2.10740     0.14610
H     1.0     1.01610    -2.13020    -1.34900
H     1.0     1.82520    -2.86910    -0.05260
C     6.0    -1.19390     1.20510    -0.71320
C     6.0    -2.48520     0.37700    -0.50150
C     6.0    -0.03800     0.31520    -1.11510
C     6.0     1.25890     0.38990    -0.35840
C     6.0     1.90060    -0.80780    -0.04400
C     6.0     1.88220     1.58610    -0.00610
C     6.0    -2.26840    -0.68930     0.59110
C     6.0     3.12430    -0.84950     0.61370
O     8.0     3.61250    -2.08780     0.89060
H     1.0     4.46570    -2.04480     1.33800
C     6.0     3.12700     1.56000     0.62460
C     6.0     3.74910     0.35700     0.93830
H     1.0    -0.95930     1.78530     0.18130
H     1.0    -1.40720     1.90530    -1.52510
H     1.0    -2.63690    -0.20330    -1.41930
H     1.0     1.41480     2.53370    -0.24200
H     1.0    -3.62210     1.71010     0.57340
H     1.0    -4.49690     0.76420    -0.43560
H     1.0     3.61820     2.49060     0.88010
H     1.0     4.71080     0.34920     1.43930
H     1.0    -3.16360    -1.61610     1.95940

L-3-hydroxykynurenine (L-3HOK) ionized aromatic amino group cation (charge +2)
O     8.0    -0.64200    -1.28200    -0.53100
O     8.0    -4.06300    -1.16000     0.18000
O     8.0    -2.78200    -0.30900     1.76500
N     7.0    -3.42000     1.77100    -0.55500
N     7.0     1.80800    -2.34400    -0.22600
H     1.0     1.06600    -2.59000     0.57700
H     1.0     1.23600    -2.37900    -1.18800
H     1.0     2.52700    -3.20100    -0.24600
C     6.0    -1.14700     0.98600    -0.19200
C     6.0    -2.58800     0.57700    -0.46500
C     6.0    -0.19300    -0.19700    -0.25500
C     6.0     1.24900     0.02500     0.00300
C     6.0     2.15200    -1.05100    -0.02200
C     6.0     1.73200     1.32300     0.26800
C     6.0    -3.10700    -0.35000     0.62100
C     6.0     3.52300    -0.77000     0.20900
O     8.0     4.34900    -1.85300     0.15700
H     1.0     5.24500    -1.59800     0.32200
C     6.0     3.05500     1.56700     0.49200
C     6.0     3.95800     0.49600     0.45700
H     1.0    -1.07700     1.45400     0.78400
H     1.0    -0.86200     1.72800    -0.92900
H     1.0    -2.64900     0.05700    -1.40900
H     1.0     1.04500     2.14600     0.29200
H     1.0    -3.48500     2.23200     0.33200
H     1.0    -4.35000     1.53800    -0.84700
H     1.0     3.40800     2.56200     0.69200
H     1.0     5.00800     0.67000     0.62900
H     1.0    -4.37500    -1.68000     0.91500

L-3-hydroxykynurenine (L-3HOK) ionized aromatic amino group no hydrogen
O     8.0    -0.19370    -0.54890    -1.97690
O     8.0    -3.46540    -0.92010     1.23510
O     8.0    -1.30330    -1.26550     0.80190
N     7.0    -3.62260     1.33150    -0.34000
N     7.0     1.16030    -2.13550    -0.19380
H     1.0     0.21530    -2.11690     0.24260
H     1.0     1.02320    -2.30260    -1.19680
H     1.0     1.77080    -2.85320     0.23110
C     6.0    -1.19690     1.20180    -0.69390
C     6.0    -2.51800     0.41650    -0.50850
C     6.0    -0.06630     0.28500    -1.10300
C     6.0     1.24270     0.33570    -0.34840
C     6.0     1.81900    -0.84770     0.03320
C     6.0     1.93410     1.52890    -0.03360
C     6.0    -2.34480    -0.66850     0.57270
C     6.0     3.07640    -0.94040     0.75160
O     8.0     3.49830    -2.06570     1.09100
C     6.0     3.17730     1.50100     0.62650
C     6.0     3.74830     0.31120     1.01930
H     1.0    -0.95050     1.75830     0.21340
H     1.0    -1.37660     1.92660    -1.49290
H     1.0    -2.68070    -0.14670    -1.43500
H     1.0     1.50600     2.48230    -0.32060
H     1.0    -3.63930     1.75340     0.58220
H     1.0    -4.51590     0.87800    -0.48940
H     1.0     3.68340     2.43660     0.83070
H     1.0     4.69750     0.26710     1.53850
H     1.0    -3.30250    -1.63630     1.87070

Phenol
C     6.0    -0.69110    -1.18020    -0.00000
C     6.0     0.70420    -1.16520    -0.00000
C     6.0     1.40190     0.03700     0.00050
C     6.0     0.69940     1.24430     0.00110
O     8.0     1.43310     2.39780     0.00170
H     1.0     0.83540     3.15250     0.00250
C     6.0    -0.69690     1.23850     0.00110
C     6.0    -1.38490     0.02670     0.00050
H     1.0    -1.22900    -2.12050    -0.00040
H     1.0     1.25610    -2.09850    -0.00050
H     1.0     2.48470     0.06420     0.00050
H     1.0    -1.24310     2.17760     0.00150
H     1.0    -2.46900     0.03170     0.00050

Phenol cation
C     6.0    -0.67530    -1.16350    -0.00000
C     6.0     0.74010    -1.17080    -0.00000
C     6.0     1.42600     0.01390     0.00050
C     6.0     0.68680     1.24470     0.00120
O     8.0     1.40390     2.33960     0.00180
H     1.0     0.87090     3.15270     0.00230
C     6.0    -0.74390     1.25350     0.00110
C     6.0    -1.40640     0.05680     0.00050
H     1.0    -1.21490    -2.10340    -0.00050
H     1.0     1.27300    -2.11320    -0.00050
H     1.0     2.50760     0.06790     0.00050
H     1.0    -1.27790     2.19760     0.00160
H     1.0    -2.48890     0.03020     0.00050

Phenol no hydrogen
C     6.0    -0.68880    -1.18030    -0.00000
C     6.0     0.70370    -1.16450     0.00000
C     6.0     1.41370     0.03010     0.00050
C     6.0     0.70710     1.24890     0.00110
O     8.0     1.36540     2.39440     0.00170
C     6.0    -0.70170     1.24580     0.00120
C     6.0    -1.37620     0.03070     0.00050
H     1.0    -1.22860    -2.11880    -0.00040
H     1.0     1.25930    -2.09590    -0.00040
H     1.0     2.49530     0.04750     0.00040
H     1.0    -1.23150     2.18890     0.00160
H     1.0    -2.46060     0.04150     0.00040

Quinolinic acid (QUIN)
O     8.0     1.22910    -1.50800    -0.43200
O     8.0    -1.75600    -4.79060     0.40980
O     8.0     1.00900    -0.54500     1.59460
O     8.0     0.18530    -3.82640     0.95950
N     7.0    -2.95460    -2.49170     0.10470
C     6.0    -0.95580    -1.19010     0.39970
C     6.0    -1.63930    -2.40890     0.33500
C     6.0    -1.70770    -0.02160     0.27210
C     6.0    -3.07430    -0.10870     0.03780
C     6.0    -3.65630    -1.37050    -0.05440
C     6.0     0.52680    -1.06680     0.62560
C     6.0    -0.95650    -3.73540     0.59640
H     1.0    -1.21800     0.94170     0.35120
H     1.0    -3.67950     0.78220    -0.07360
H     1.0    -4.71670    -1.48680    -0.25190
H     1.0     2.16710    -1.44950    -0.19370
H     1.0    -2.63450    -4.43290     0.17250

Quinolinic acid (QUIN) cation
O     8.0     1.24500    -1.52460    -0.40520
O     8.0    -1.62650    -4.82640     0.26210
O     8.0     0.89940    -0.59890     1.62960
O     8.0     0.14490    -3.74000     1.05810
N     7.0    -2.97140    -2.43610     0.19510
C     6.0    -0.97330    -1.18400     0.42340
C     6.0    -1.68240    -2.41430     0.39620
C     6.0    -1.70440    -0.00270     0.23650
C     6.0    -3.06640    -0.07250    -0.01810
C     6.0    -3.69050    -1.32820     0.02230
C     6.0     0.52020    -1.11210     0.60280
C     6.0    -0.96450    -3.74250     0.58590
H     1.0    -1.20400     0.95710     0.29150
H     1.0    -3.65770     0.82260    -0.16310
H     1.0    -4.76830    -1.43520    -0.03450
H     1.0     2.19570    -1.46970    -0.19780
H     1.0    -2.52770    -4.60170    -0.03180

Quinolinic acid (QUIN) ionized carboxylic acid
O     8.0     1.25930    -1.18140    -0.49100
O     8.0    -1.84020    -4.78520     0.43920
O     8.0     0.94360    -0.52410     1.66410
O     8.0     0.18530    -3.94830     0.88540
N     7.0    -2.94070    -2.50230     0.15080
C     6.0    -0.90850    -1.19470     0.39250
C     6.0    -1.60920    -2.41250     0.36200
C     6.0    -1.69600    -0.04170     0.22660
C     6.0    -3.05940    -0.12990     0.00040
C     6.0    -3.64940    -1.39510    -0.03580
C     6.0     0.61880    -0.97400     0.55150
C     6.0    -0.96170    -3.75980     0.58870
H     1.0    -1.20670     0.92500     0.28240
H     1.0    -3.66660     0.75880    -0.14060
H     1.0    -4.71490    -1.51880    -0.21130
H     1.0    -2.69270    -4.34200     0.24110

Quinolinic acid (QUIN) ionized carboxylic acid neutral form
O     8.0     1.32860    -1.05010    -0.36580
O     8.0    -1.75550    -4.78640     0.50510
O     8.0     1.01450    -0.83610     1.70160
O     8.0     0.23520    -3.79320     0.75670
N     7.0    -2.97720    -2.48690     0.15700
C     6.0    -0.96560    -1.18970     0.37020
C     6.0    -1.65880    -2.40570     0.35190
C     6.0    -1.70330    -0.01850     0.17780
C     6.0    -3.07480    -0.10480    -0.02460
C     6.0    -3.67190    -1.36340    -0.02830
C     6.0     0.51040    -1.07110     0.58080
C     6.0    -0.94750    -3.72510     0.56000
H     1.0    -1.20410     0.94330     0.18640
H     1.0    -3.67320     0.78430    -0.17770
H     1.0    -4.73950    -1.47570    -0.18370
H     1.0    -2.65630    -4.44690     0.33870

Xanthurenic acid (XAA) enol
O     8.0     1.41410    -2.74930    -0.00050
H     1.0     2.21970    -3.27760    -0.00050
O     8.0     0.21350     3.13160    -0.00010
H     1.0    -0.60250     3.64450    -0.00020
O     8.0    -3.10790    -1.89400    -0.00000
O     8.0    -3.94260     0.18920    -0.00010
N     7.0    -0.59580    -0.96020    -0.00020
C     6.0     0.67540    -0.49220    -0.00010
C     6.0     1.00620     0.89820     0.00010
C     6.0    -1.56720    -0.07420    -0.00020
C     6.0    -0.08870     1.80980    -0.00010
C     6.0     1.75200    -1.43830    -0.00010
C     6.0     2.35410     1.32430     0.00040
C     6.0    -1.37470     1.32580    -0.00020
C     6.0     3.05910    -0.99440     0.00020
C     6.0     3.35590     0.38360     0.00050
C     6.0    -2.98990    -0.55670    -0.00010
H     1.0     2.57480     2.38270     0.00060
H     1.0    -2.24150     1.97600    -0.00030
H     1.0     3.86830    -1.71870     0.00030
H     1.0     4.39380     0.69600     0.00080
H     1.0    -4.05970    -2.07400     0.00010

Xanthurenic acid (XAA) enol cation
O     8.0     1.41940    -2.71000    -0.00030
H     1.0     2.19330    -3.29390    -0.00030
O     8.0     0.20170     3.12110     0.00000
H     1.0    -0.59200     3.67490    -0.00000
O     8.0    -3.09400    -1.88290    -0.00010
O     8.0    -3.94200     0.20890    -0.00030
N     7.0    -0.58320    -0.95080    -0.00020
C     6.0     0.65970    -0.48260    -0.00010
C     6.0     0.99710     0.90560     0.00010
C     6.0    -1.58110    -0.05740    -0.00020
C     6.0    -0.09440     1.82770    -0.00000
C     6.0     1.75240    -1.44220    -0.00010
C     6.0     2.33980     1.31150     0.00030
C     6.0    -1.39590     1.32340    -0.00010
C     6.0     3.09390    -0.99610     0.00020
C     6.0     3.37500     0.35420     0.00040
C     6.0    -3.01240    -0.55500    -0.00020
H     1.0     2.57900     2.36750     0.00040
H     1.0    -2.26720     1.96860    -0.00020
H     1.0     3.89680    -1.72570     0.00020
H     1.0     4.40540     0.68710     0.00050
H     1.0    -4.03490    -2.12180    -0.00010

Xanthurenic acid (XAA) enol no hydrogen
O     8.0     1.52300    -2.71260    -0.00070
O     8.0     0.20680     3.13530    -0.00020
H     1.0    -0.60370     3.65760    -0.00040
O     8.0    -3.13200    -1.86620     0.00010
O     8.0    -3.96570     0.21970     0.00010
N     7.0    -0.61320    -0.94610    -0.00030
C     6.0     0.64230    -0.49020    -0.00020
C     6.0     0.97700     0.89350     0.00000
C     6.0    -1.59300    -0.05060    -0.00030
C     6.0    -0.10090     1.81790    -0.00020
C     6.0     1.74560    -1.50080    -0.00020
C     6.0     2.33490     1.31310     0.00050
C     6.0    -1.39640     1.33830    -0.00030
C     6.0     3.10190    -0.97850     0.00030
C     6.0     3.37020     0.37610     0.00070
C     6.0    -3.01790    -0.53170    -0.00010
H     1.0     2.55120     2.37320     0.00070
H     1.0    -2.25930     1.99390    -0.00040
H     1.0     3.89500    -1.71680     0.00040
H     1.0     4.39730     0.72370     0.00110
H     1.0    -4.08210    -2.05560     0.00030

Xanthurenic acid (XAA) oxo
O     8.0     1.35230    -2.73600    -0.00030
O     8.0     0.15570     3.11620    -0.00010
O     8.0    -3.00260    -1.90940    -0.00000
O     8.0    -4.01530     0.10310    -0.00010
N     7.0    -0.58880    -0.89470    -0.00030
C     6.0     0.72120    -0.46910    -0.00010
C     6.0     1.02840     0.90200     0.00010
C     6.0    -1.62100     0.00140    -0.00030
C     6.0    -0.06370     1.90980    -0.00010
C     6.0     1.75920    -1.42690    -0.00000
C     6.0     2.37370     1.30480     0.00040
C     6.0    -1.40920     1.34520    -0.00020
C     6.0     3.07520    -1.00970     0.00030
C     6.0     3.38240     0.36270     0.00060
C     6.0    -3.00820    -0.55060    -0.00020
H     1.0    -0.78320    -1.88550    -0.00040
H     1.0     2.57870     2.36750     0.00060
H     1.0    -2.25640     2.01620    -0.00010
H     1.0     3.87180    -1.74760     0.00040
H     1.0     4.42080     0.67120     0.00090
H     1.0     2.11950    -3.31720    -0.00020
H     1.0    -3.92750    -2.19640     0.00010

Xanthurenic acid (XAA) oxo cation
O     8.0     1.33560    -2.70950    -0.00030
O     8.0     0.13420     3.12890    -0.00010
O     8.0    -2.95880    -1.91310    -0.00010
O     8.0    -4.01350     0.09500    -0.00020
N     7.0    -0.57410    -0.85180    -0.00020
C     6.0     0.71750    -0.45360    -0.00010
C     6.0     1.03550     0.92840     0.00010
C     6.0    -1.63550     0.01990    -0.00020
C     6.0    -0.07090     1.92870    -0.00010
C     6.0     1.75770    -1.44260    -0.00000
C     6.0     2.36430     1.30760     0.00040
C     6.0    -1.42850     1.36730    -0.00020
C     6.0     3.08710    -1.02770     0.00030
C     6.0     3.38220     0.33070     0.00060
C     6.0    -3.02100    -0.56760    -0.00020
H     1.0    -0.78420    -1.84950    -0.00030
H     1.0     2.60480     2.36370     0.00060
H     1.0    -2.27550     2.04150    -0.00020
H     1.0     3.88270    -1.76410     0.00040
H     1.0     4.41860     0.64540     0.00090
H     1.0     2.06460    -3.34530    -0.00030
H     1.0    -3.85980    -2.27500     0.00000

Xanthurenic acid (XAA) oxo anion
O     8.0     1.37750    -2.76050    -0.00020
O     8.0     0.20680     3.13590     0.00010
O     8.0    -2.99510    -1.95290    -0.00020
O     8.0    -4.07060     0.05720    -0.00010
N     7.0    -0.59510    -0.90040    -0.00020
C     6.0     0.70510    -0.48220    -0.00000
C     6.0     1.02040     0.89350     0.00010
C     6.0    -1.67210    -0.00010    -0.00020
C     6.0    -0.08020     1.91580     0.00000
C     6.0     1.75730    -1.42400     0.00000
C     6.0     2.36030     1.29170     0.00040
C     6.0    -1.39210     1.37790    -0.00010
C     6.0     3.08090    -1.00960     0.00030
C     6.0     3.39080     0.35650     0.00050
C     6.0    -2.98810    -0.53820    -0.00020
H     1.0    -0.79710    -1.88670    -0.00030
H     1.0     2.54590     2.35930     0.00050
H     1.0    -2.23040     2.06190    -0.00020
H     1.0     3.87190    -1.75750     0.00040
H     1.0     4.42870     0.67280     0.00070
H     1.0     2.17580    -3.29560    -0.00020
H     1.0    -3.93760    -2.15770    -0.00010

Xanthurenic acid (XAA) oxo no hydrogen
O     8.0     1.38590    -2.69820    -0.00050
O     8.0     0.14150     3.13120    -0.00020
O     8.0    -3.01280    -1.89490     0.00000
O     8.0    -4.03440     0.11600    -0.00010
N     7.0    -0.59830    -0.86980    -0.00040
C     6.0     0.68760    -0.45110    -0.00020
C     6.0     1.00490     0.91060     0.00000
C     6.0    -1.64440     0.01880    -0.00030
C     6.0    -0.07790     1.92690    -0.00010
C     6.0     1.72270    -1.50110    -0.00020
C     6.0     2.35830     1.28240     0.00050
C     6.0    -1.42890     1.36090    -0.00020
C     6.0     3.08810    -1.03220     0.00030
C     6.0     3.38020     0.31350     0.00070
C     6.0    -3.02960    -0.54030    -0.00010
H     1.0    -0.75580    -1.87350    -0.00050
H     1.0     2.58730     2.34110     0.00070
H     1.0    -2.27500     2.03380    -0.00010
H     1.0     3.86360    -1.78840     0.00040
H     1.0     4.41410     0.63930     0.00110
H     1.0    -3.93310    -2.19680     0.00020

Xanthurenic acid (XAA) oxo ionized carboxylic group
O     8.0     1.36450    -2.74590    -0.00050
O     8.0     0.20670     3.13520    -0.00010
O     8.0    -2.93330    -1.92530    -0.00040
O     8.0    -4.00800     0.07870    -0.00010
N     7.0    -0.59880    -0.85990    -0.00050
C     6.0     0.70920    -0.46990    -0.00020
C     6.0     1.02770     0.90320     0.00000
C     6.0    -1.62790     0.02910    -0.00040
C     6.0    -0.05970     1.92570    -0.00010
C     6.0     1.75250    -1.42670    -0.00010
C     6.0     2.37610     1.29830     0.00050
C     6.0    -1.39550     1.37570    -0.00030
C     6.0     3.07060    -1.01440     0.00040
C     6.0     3.38670     0.35810     0.00070
C     6.0    -3.02380    -0.67160    -0.00030
H     1.0    -0.92360    -1.82950    -0.00050
H     1.0     2.57490     2.36320     0.00070
H     1.0    -2.24850     2.04060    -0.00020
H     1.0     3.86190    -1.76040     0.00050
H     1.0     4.42750     0.66370     0.00120
H     1.0     2.15190    -3.29800    -0.00020

Xanthurenic acid (XAA) oxo ionized carboxylic group neutral form
O     8.0     1.33680    -2.72120    -0.00040
O     8.0     0.16650     3.13280     0.00010
O     8.0    -2.89130    -1.93630    -0.00040
O     8.0    -3.98110     0.06060    -0.00050
N     7.0    -0.59150    -0.83550    -0.00050
C     6.0     0.72190    -0.45450    -0.00020
C     6.0     1.04050     0.92100     0.00010
C     6.0    -1.62740     0.02210    -0.00040
C     6.0    -0.06240     1.92540     0.00000
C     6.0     1.74630    -1.43230    -0.00010
C     6.0     2.37740     1.30900     0.00050
C     6.0    -1.41450     1.38160    -0.00020
C     6.0     3.07240    -1.01890     0.00030
C     6.0     3.38180     0.34370     0.00060
C     6.0    -2.99470    -0.69110    -0.00030
H     1.0    -0.90710    -1.81730    -0.00030
H     1.0     2.60630     2.36680     0.00080
H     1.0    -2.26620     2.04790    -0.00040
H     1.0     3.86460    -1.76010     0.00050
H     1.0     4.42160     0.64720     0.00090
H     1.0     2.09120    -3.32100    -0.00030

Xanthurenic acid (XAA) oxo ionized carboxylic group no hydrogen
O     8.0     1.41920    -2.71830    -0.00080
O     8.0     0.18840     3.14400    -0.00000
O     8.0    -2.94900    -1.90410     0.00020
O     8.0    -4.02430     0.10280    -0.00050
N     7.0    -0.60600    -0.83650    -0.00050
C     6.0     0.68420    -0.46300    -0.00030
C     6.0     1.01050     0.90870     0.00000
C     6.0    -1.65110     0.04700    -0.00040
C     6.0    -0.07100     1.93640    -0.00010
C     6.0     1.72310    -1.51090    -0.00030
C     6.0     2.35560     1.28130     0.00060
C     6.0    -1.41560     1.38930    -0.00030
C     6.0     3.08750    -1.03050     0.00030
C     6.0     3.38100     0.31390     0.00080
C     6.0    -3.04540    -0.65340    -0.00020
H     1.0    -0.90600    -1.81780    -0.00040
H     1.0     2.57750     2.34210     0.00080
H     1.0    -2.26620     2.05770    -0.00050
H     1.0     3.86330    -1.78780     0.00040
H     1.0     4.41650     0.64010     0.00130

Xanthommatin (XAN)
O     8.0     0.52455    -3.56265    -0.31554
O     8.0     4.47041     0.59873     1.28409
O     8.0    -4.11750    -2.97199    -0.66538
O     8.0    -0.52117     1.55603     0.81259
O     8.0     2.38320     5.09661    -0.16011
O     8.0    -5.49682     2.83829     0.26486
O     8.0     1.61110     3.55740    -1.56127
O     8.0    -6.34280     0.79055     0.08665
N     7.0     0.79971    -0.84717     0.21270
N     7.0    -3.95365    -0.40535    -0.08839
N     7.0     4.57031     3.00171    -0.35451
C     6.0    -0.38725    -1.34832     0.04268
C     6.0    -1.57520    -0.51072     0.13712
C     6.0     1.90779    -1.65373     0.11679
C     6.0    -0.57755    -2.77439    -0.26715
C     6.0    -2.79763    -1.10049    -0.12174
C     6.0     3.21121    -1.12947     0.31387
C     6.0     1.77040    -3.03249    -0.12512
C     6.0     2.70261     1.39387    -0.12530
C     6.0     3.52075     0.33400     0.56952
C     6.0    -1.78412    -3.34709    -0.50551
C     6.0    -2.98355    -2.55392    -0.45950
C     6.0    -1.52659     0.92845     0.50759
C     6.0     3.19191     2.81493     0.13305
C     6.0     4.29397    -2.00311     0.28970
C     6.0     2.85645    -3.89564    -0.17322
C     6.0    -3.99001     0.92839     0.19874
C     6.0    -2.84016     1.58526     0.49421
C     6.0     4.12301    -3.36759     0.03914
C     6.0     2.30032     3.81273    -0.61922
C     6.0    -5.38154     1.50388     0.17712
H     1.0     2.71345     1.19661    -1.20279
H     1.0     1.65886     1.28854     0.18471
H     1.0    -1.86665    -4.40115    -0.73444
H     1.0     3.08824     3.01780     1.21351
H     1.0    -4.81731    -0.91393    -0.27538
H     1.0     5.28090    -1.59774     0.47030
H     1.0     2.69266    -4.94833    -0.36613
H     1.0    -2.82380     2.63518     0.76029
H     1.0     4.98633    -4.02134     0.01148
H     1.0     4.84831     3.97630    -0.29477
H     1.0     5.19032     2.46971     0.24820
H     1.0     2.88616     5.12042     0.66273
H     1.0    -4.63291     3.26702     0.22461

Xanthommatin (XAN) cation
O     8.0    -1.42440    -1.99260     0.60840
O     8.0    -4.80790     2.23520    -1.74090
O     8.0     3.26220    -1.81530     0.82630
O     8.0     0.03320     2.95140    -0.70490
O     8.0    -0.93340     5.35680    -0.45340
O     8.0     5.18640     3.76760    -0.38530
O     8.0    -2.97100     6.26890    -0.50220
O     8.0     5.78280     1.64270    -0.12190
N     7.0    -1.44990     0.66450    -0.20660
N     7.0     3.31530     0.73010     0.13920
N     7.0    -3.93220     4.40510    -2.17780
C     6.0    -0.31400     0.09070     0.05320
C     6.0     0.94140     0.82730    -0.06260
C     6.0    -2.62070    -0.04350    -0.07680
C     6.0    -0.24930    -1.32010     0.47570
C     6.0     2.11240     0.13850     0.21080
C     6.0    -3.86940     0.54590    -0.40820
C     6.0    -2.61180    -1.38660     0.32740
C     6.0    -3.11970     3.06590    -0.30620
C     6.0    -3.97230     1.94870    -0.89710
C     6.0     0.90000    -1.98560     0.73640
C     6.0     2.17060    -1.31240     0.61940
C     6.0     1.02530     2.24270    -0.44080
C     6.0    -2.76720     4.06050    -1.43710
C     6.0    -5.03500    -0.21670    -0.33470
C     6.0    -3.77720    -2.13670     0.43930
C     6.0     3.46790     2.03820    -0.19840
C     6.0     2.36870     2.78750    -0.49040
C     6.0    -4.98780    -1.54100     0.10750
C     6.0    -2.21270     5.37330    -0.74150
C     6.0     4.92120     2.46800    -0.22940
H     1.0    -3.75410     3.55170     0.44660
H     1.0    -2.21110     2.70010     0.15900
H     1.0     0.89100    -3.02460     1.03810
H     1.0    -2.02290     3.60930    -2.09220
H     1.0     4.14300     0.15920     0.33250
H     1.0    -5.97990     0.23250    -0.61080
H     1.0    -3.71630    -3.16750     0.76520
H     1.0     2.45180     3.82380    -0.79300
H     1.0    -5.90310    -2.11450     0.17970
H     1.0    -3.97730     4.27630    -3.18020
H     1.0    -4.54520     5.11040    -1.77360
H     1.0    -0.48150     4.48280    -0.62360
H     1.0     4.39530     4.31750    -0.33430


COMPLEXES WITH PHENOXYL RADICAL (PH*) (B3LYP/6-31G(d); full gradient optimization):

DTBA - Ph*
O     8.0     0.81200     1.19700    -1.56200
C     6.0     1.14400     1.89000    -4.37500
C     6.0    -1.64600     0.23800    -0.31100
C     6.0    -0.15400     1.29900    -3.77200
C     6.0    -1.48500     0.50900    -1.82700
C     6.0    -0.27200     0.97500    -2.39300
C     6.0    -1.26900     1.07800    -4.58100
C     6.0    -2.55900     0.31200    -2.70000
C     6.0     0.98800     2.21200    -5.87700
C     6.0     2.31200     0.88100    -4.25400
C     6.0     1.50500     3.21700    -3.66500
C     6.0    -0.70700    -0.90500     0.14700
C     6.0    -1.35200     1.52700     0.49500
C     6.0    -3.08400    -0.19800     0.04500
C     6.0    -2.47600     0.57500    -4.07300
H     1.0    -1.21200     1.30500    -5.63700
H     1.0    -3.50200    -0.05800    -2.31700
H     1.0     1.92200     2.65000    -6.24600
H     1.0     0.78900     1.31600    -6.47700
H     1.0     0.18900     2.93800    -6.06400
H     1.0     2.06200    -0.06400    -4.74900
H     1.0     3.20700     1.28800    -4.74300
H     1.0     2.57100     0.66200    -3.21800
H     1.0     1.65500     3.07200    -2.59500
H     1.0     0.70900     3.95700    -3.80400
H     1.0     2.42600     3.63200    -4.09400
H     1.0     0.34700    -0.65200     0.03000
H     1.0    -0.90200    -1.82100    -0.42300
H     1.0    -0.88100    -1.12600     1.20700
H     1.0    -0.33800     1.88700     0.31700
H     1.0    -1.47100     1.33100     1.56900
H     1.0    -2.05400     2.32200     0.22000
H     1.0    -3.36500    -1.14100    -0.43800
H     1.0    -3.82500     0.56300    -0.22400
H     1.0    -3.15300    -0.35300     1.12800
C     6.0     5.72900     0.66200     1.40400
C     6.0     5.76300    -0.67300     0.94700
C     6.0     4.75900    -1.15100     0.13500
C     6.0     3.65900    -0.29200    -0.26000
O     8.0     2.74000    -0.73600    -1.00800
C     6.0     3.65500     1.07400     0.22900
C     6.0     4.67400     1.52400     1.04000
H     1.0     6.52600     1.02900     2.04400
H     1.0     6.58500    -1.31900     1.24000
H     1.0     4.74900    -2.17100    -0.23700
H     1.0     2.82900     1.71300    -0.06800
H     1.0     4.66900     2.54700     1.40500
H     1.0     1.38400     0.40100    -1.48000
C     6.0    -3.65200     0.32500    -4.90300
H     1.0    -4.52700    -0.03900    -4.36800
C     6.0    -3.77000     0.49100    -6.23700
H     1.0    -2.95400     0.84500    -6.85800
C     6.0    -4.99800     0.21400    -6.99200
O     8.0    -6.03600    -0.23300    -6.22600
H     1.0    -6.76900    -0.37200    -6.85100
O     8.0    -5.11300     0.35900    -8.19600

DTBA - Ph* saddle point
O     8.0     0.85500     1.09100    -1.54400
C     6.0     1.24800     1.78000    -4.30800
C     6.0    -1.66500     0.22900    -0.25900
C     6.0    -0.07600     1.24000    -3.72400
C     6.0    -1.45700     0.46400    -1.77300
C     6.0    -0.19800     0.90700    -2.32200
C     6.0    -1.17900     1.04100    -4.53700
C     6.0    -2.50900     0.28600    -2.66100
C     6.0     1.11100     2.14800    -5.80100
C     6.0     2.35100     0.69600    -4.20700
C     6.0     1.68600     3.06700    -3.56500
C     6.0    -0.86100    -1.00500     0.22400
C     6.0    -1.25200     1.48800     0.54400
C     6.0    -3.14700    -0.04600     0.07700
C     6.0    -2.40400     0.54900    -4.04100
H     1.0    -1.11000     1.26800    -5.59300
H     1.0    -3.46900    -0.05700    -2.29600
H     1.0     2.06800     2.54600    -6.15800
H     1.0     0.86800     1.28100    -6.42500
H     1.0     0.35200     2.92000    -5.96900
H     1.0     2.07600    -0.18800    -4.79400
H     1.0     3.29300     1.08700    -4.61000
H     1.0     2.52600     0.37800    -3.17900
H     1.0     1.86000     2.88300    -2.50600
H     1.0     0.92100     3.84700    -3.66200
H     1.0     2.61200     3.45100    -4.01000
H     1.0     0.21700    -0.87700     0.12600
H     1.0    -1.14800    -1.89900    -0.34200
H     1.0    -1.08200    -1.19400     1.28200
H     1.0    -0.20800     1.75300     0.37300
H     1.0    -1.39800     1.30700     1.61500
H     1.0    -1.87100     2.34700     0.26100
H     1.0    -3.51200    -0.97600    -0.37200
H     1.0    -3.80300     0.77300    -0.24000
H     1.0    -3.25200    -0.14900     1.16300
C     6.0     5.72200     0.77800     1.02300
C     6.0     5.78100    -0.36200     0.20200
C     6.0     4.64200    -0.82700    -0.43100
C     6.0     3.38800    -0.17000    -0.23800
O     8.0     2.32300    -0.64900    -0.81600
C     6.0     3.34500     0.98400     0.60400
C     6.0     4.50100     1.44600     1.21100
H     1.0     6.62100     1.14200     1.51000
H     1.0     6.72800    -0.87500     0.05900
H     1.0     4.66000    -1.69900    -1.07700
H     1.0     2.39500     1.48800     0.74800
H     1.0     4.46200     2.32700     1.84600
H     1.0     1.45600     0.22200    -1.13500
C     6.0    -3.56800     0.31900    -4.87800
H     1.0    -4.45200    -0.04500    -4.36000
C     6.0    -3.66800     0.50400    -6.21500
H     1.0    -2.84200     0.86200    -6.82000
C     6.0    -4.88900     0.24600    -6.99000
O     8.0    -5.93600    -0.20400    -6.24100
H     1.0    -6.66700    -0.33100    -6.87200
O     8.0    -4.98300     0.41200    -8.19200

DTBA* - Ph
O     8.0     0.79800     0.78500    -1.79000
C     6.0     1.17600     1.48500    -4.57100
C     6.0    -1.61100    -0.03400    -0.41000
C     6.0    -0.16300     1.06700    -3.94300
C     6.0    -1.52600     0.32300    -1.90200
C     6.0    -0.23200     0.72600    -2.50000
C     6.0    -1.31800     0.99000    -4.67800
C     6.0    -2.62400     0.27700    -2.72800
C     6.0     1.02200     1.82200    -6.06800
C     6.0     2.20100     0.32600    -4.46100
C     6.0     1.72800     2.75000    -3.86500
C     6.0    -0.71900    -1.26500    -0.10600
C     6.0    -1.16300     1.17300     0.45400
C     6.0    -3.05200    -0.39300     0.00800
C     6.0    -2.56400     0.59900    -4.11100
H     1.0    -1.29700     1.23200    -5.73300
H     1.0    -3.59100    -0.01400    -2.33300
H     1.0     1.99600     2.12100    -6.46900
H     1.0     0.67900     0.96100    -6.65500
H     1.0     0.32900     2.65500    -6.23700
H     1.0     1.82700    -0.57400    -4.96400
H     1.0     3.13500     0.62000    -4.95400
H     1.0     2.43300     0.07100    -3.42600
H     1.0     1.92000     2.57000    -2.80700
H     1.0     1.02400     3.58600    -3.95600
H     1.0     2.66800     3.05200    -4.34100
H     1.0     0.33600    -1.07400    -0.30600
H     1.0    -1.03300    -2.13000    -0.70100
H     1.0    -0.81900    -1.53400     0.95200
H     1.0    -0.12700     1.44600     0.25700
H     1.0    -1.25800     0.91600     1.51600
H     1.0    -1.79800     2.04700     0.26400
H     1.0    -3.43300    -1.27100    -0.52800
H     1.0    -3.74900     0.43900    -0.15000
H     1.0    -3.06500    -0.63200     1.07600
C     6.0     5.69400     1.19700     1.71100
C     6.0     5.86800    -0.13600     1.32800
C     6.0     4.95900    -0.75500     0.47200
C     6.0     3.85800    -0.03700    -0.01300
O     8.0     2.99900    -0.68900    -0.84700
C     6.0     3.67800     1.30000     0.36700
C     6.0     4.59600     1.90700     1.22500
H     1.0     6.40600     1.67400     2.37900
H     1.0     6.71900    -0.70200     1.69800
H     1.0     5.08200    -1.78900     0.16700
H     1.0     2.82300     1.85600    -0.01000
H     1.0     4.44700     2.94500     1.51300
H     1.0     2.27500    -0.09100    -1.11700
C     6.0    -3.78100     0.51100    -4.88200
H     1.0    -4.66800     0.20100    -4.33400
C     6.0    -3.92900     0.77300    -6.20600
H     1.0    -3.10500     1.08800    -6.83800
C     6.0    -5.20700     0.66000    -6.93000
O     8.0    -6.24700     0.26500    -6.14800
H     1.0    -7.02200     0.22800    -6.73800
O     8.0    -5.33400     0.89400    -8.11600

DTBP - Ph*
O     8.0     0.16580     0.02250    -0.47980
C     6.0     0.98060     2.81850    -0.32580
C     6.0     1.90900    -2.29000    -0.12680
C     6.0     1.92400     1.62190    -0.05060
C     6.0     2.36870    -0.82120     0.04290
C     6.0     1.48940     0.27590    -0.13530
C     6.0     3.26880     1.84000     0.28130
C     6.0     3.69960    -0.52730     0.37120
C     6.0     1.72360     4.16920    -0.22910
C     6.0    -0.16710     2.86840     0.71160
C     6.0     0.40080     2.72550    -1.75840
C     6.0     0.84040    -2.65820     0.93040
C     6.0     1.34990    -2.51540    -1.55280
C     6.0     3.07680    -3.28390     0.05930
C     6.0     4.14500     0.78320     0.49890
H     1.0     5.18220     0.98190     0.75690
H     1.0     3.64730     2.85080     0.36950
H     1.0     4.40840    -1.33070     0.52860
H     1.0     1.02280     4.98080    -0.45540
H     1.0     2.12340     4.35250     0.77490
H     1.0     2.54910     4.23810    -0.94640
H     1.0     0.23220     2.93370     1.73060
H     1.0    -0.78860     3.75630     0.53790
H     1.0    -0.81730     1.99420     0.65910
H     1.0    -0.16460     1.80410    -1.90110
H     1.0     1.20650     2.75380    -2.50180
H     1.0    -0.26280     3.57860    -1.95070
H     1.0    -0.07370    -2.07340     0.82180
H     1.0     1.22620    -2.49960     1.94440
H     1.0     0.57060    -3.71810     0.83670
H     1.0     0.50230    -1.86050    -1.75630
H     1.0     1.02550    -3.55770    -1.66850
H     1.0     2.12400    -2.32000    -2.30460
H     1.0     3.50390    -3.23990     1.06770
H     1.0     3.88230    -3.11490    -0.66410
H     1.0     2.70600    -4.30370    -0.09440
C     6.0    -5.46100    -1.09500    -0.53350
C     6.0    -5.42070    -1.03290     0.87590
C     6.0    -4.23480    -0.76530     1.52240
C     6.0    -3.01620    -0.54500     0.76700
O     8.0    -1.92930    -0.30020     1.36550
C     6.0    -3.09390    -0.61640    -0.68080
C     6.0    -4.29520    -0.88570    -1.29950
H     1.0    -6.40140    -1.30660    -1.03430
H     1.0    -6.33100    -1.19760     1.44550
H     1.0    -4.16340    -0.70930     2.60400
H     1.0    -2.17920    -0.45110    -1.24160
H     1.0    -4.35060    -0.93860    -2.38310
H     1.0    -0.40600    -0.05150     0.31470

DTBP - Ph* saddle point
O     8.0     0.35470     0.49530    -0.55060
C     6.0     0.78550    -2.25940     0.17700
C     6.0    -2.23070     1.88460    -0.82430
C     6.0    -0.59720    -1.57490     0.12860
C     6.0    -2.04010     0.43530    -0.32500
C     6.0    -0.73910    -0.18410    -0.23250
C     6.0    -1.75430    -2.27940     0.45220
C     6.0    -3.14410    -0.34200     0.02180
C     6.0     0.66880    -3.76570     0.49460
C     6.0     1.65070    -1.62480     1.29370
C     6.0     1.50260    -2.14170    -1.19170
C     6.0    -1.65470     2.89820     0.19620
C     6.0    -1.56020     2.07350    -2.20860
C     6.0    -3.72470     2.23570    -1.00390
C     6.0    -3.01110    -1.67420     0.41550
H     1.0    -3.89500    -2.24880     0.67940
H     1.0    -1.69420    -3.32140     0.74090
H     1.0    -4.14010     0.08010    -0.02310
H     1.0     1.67100    -4.20840     0.49520
H     1.0     0.23170    -3.95100     1.48240
H     1.0     0.07280    -4.30130    -0.25340
H     1.0     1.18560    -1.77810     2.27490
H     1.0     2.63920    -2.10100     1.31300
H     1.0     1.79100    -0.55350     1.15050
H     1.0     1.67630    -1.10160    -1.46640
H     1.0     0.90670    -2.61520    -1.98150
H     1.0     2.46900    -2.65930    -1.14680
H     1.0    -0.57910     2.79580     0.33830
H     1.0    -2.13620     2.77690     1.17370
H     1.0    -1.85280     3.92070    -0.14940
H     1.0    -0.49330     1.85150    -2.17560
H     1.0    -1.69630     3.10790    -2.54720
H     1.0    -2.02180     1.41410    -2.95350
H     1.0    -4.27430     2.21720    -0.05600
H     1.0    -4.22590     1.56180    -1.70800
H     1.0    -3.80570     3.25180    -1.40520
C     6.0     5.11820     3.23670    -0.55420
C     6.0     5.00310     2.85710     0.79330
C     6.0     3.79390     2.40400     1.29170
C     6.0     2.64240     2.34360     0.45080
O     8.0     1.50240     1.95250     0.95200
C     6.0     2.77580     2.73890    -0.91530
C     6.0     4.00000     3.16800    -1.40050
H     1.0     6.07200     3.58300    -0.94160
H     1.0     5.87120     2.91140     1.44480
H     1.0     3.67960     2.09610     2.32620
H     1.0     1.90180     2.68970    -1.55690
H     1.0     4.09410     3.46190    -2.44240
H     1.0     0.80060     1.25820     0.16000

DTBP* - Ph
O     8.0     2.50500     1.16400     0.14000
C     6.0     3.80100     2.94600    -1.73300
C     6.0     0.14700    -0.47400    -0.21300
C     6.0     2.54300     2.11600    -2.03400
C     6.0     0.75200     0.44300    -1.28700
C     6.0     1.96600     1.23500    -0.99700
C     6.0     1.91200     2.15600    -3.26400
C     6.0     0.19700     0.55800    -2.54900
C     6.0     4.21400     3.80600    -2.94700
C     6.0     4.99500     2.01300    -1.40100
C     6.0     3.53500     3.91000    -0.54800
C     6.0     1.16400    -1.57800     0.17900
C     6.0    -0.24900     0.35100     1.03800
C     6.0    -1.12800    -1.18000    -0.72200
C     6.0     0.76100     1.39600    -3.52400
H     1.0     0.29400     1.45800    -4.50400
H     1.0     2.29800     2.78500    -4.05600
H     1.0    -0.69100    -0.00300    -2.81000
H     1.0     5.10400     4.38800    -2.68600
H     1.0     4.46800     3.19400    -3.82000
H     1.0     3.43100     4.51600    -3.23700
H     1.0     5.19200     1.32500    -2.23200
H     1.0     5.89600     2.61800    -1.24800
H     1.0     4.82300     1.42500    -0.50000
H     1.0     3.28700     3.36500     0.36300
H     1.0     2.71100     4.59700    -0.78000
H     1.0     4.43100     4.51200    -0.35800
H     1.0     2.07100    -1.16500     0.62000
H     1.0     1.44300    -2.17800    -0.69400
H     1.0     0.70400    -2.25000     0.91400
H     1.0     0.61700     0.83300     1.49100
H     1.0    -0.70600    -0.31200     1.78300
H     1.0    -0.98400     1.12300     0.78000
H     1.0    -0.92800    -1.82900    -1.58200
H     1.0    -1.91200    -0.46600    -1.00100
H     1.0    -1.53000    -1.81100     0.07700
C     6.0     4.76600     1.04900     5.69400
C     6.0     5.58500     0.04800     5.16300
C     6.0     5.46500    -0.34100     3.83100
C     6.0     4.51300     0.27600     3.01000
O     8.0     4.43100    -0.14100     1.71400
H     1.0     3.73900     0.36300     1.24300
C     6.0     3.68800     1.28100     3.53300
C     6.0     3.81900     1.65900     4.87000
H     1.0     4.86300     1.34600     6.73400
H     1.0     6.32600    -0.43600     5.79400
H     1.0     6.09600    -1.11600     3.40700
H     1.0     2.94900     1.75900     2.89300
H     1.0     3.17400     2.43800     5.26600

3HAA - Ph* 
C     6.0     5.35700     0.87800     1.27300
C     6.0     5.71600    -0.25600     0.51400
C     6.0     4.80200    -0.83700    -0.33700
C     6.0     3.46400    -0.29200    -0.46400
O     8.0     2.62900    -0.82700    -1.25100
C     6.0     3.12800     0.87300     0.33300
C     6.0     4.06400     1.43300     1.17500
H     1.0     6.08500     1.32800     1.94300
H     1.0     6.71800    -0.66600     0.60500
H     1.0     5.04200    -1.70800    -0.93700
H     1.0     2.12400     1.27400     0.23600
H     1.0     3.80900     2.30400     1.77000
O     8.0     0.20300     0.48400    -1.23500
O     8.0    -5.31000    -0.34300     0.98400
O     8.0    -4.66100     1.55100    -0.02300
N     7.0    -2.07800     1.75100    -0.83100
C     6.0    -2.00900     0.44800    -0.43000
C     6.0    -3.07900    -0.24900     0.19100
C     6.0    -0.77600    -0.24200    -0.61600
C     6.0    -2.89400    -1.58300     0.62200
C     6.0    -0.62300    -1.55000    -0.19000
C     6.0    -1.68600    -2.22600     0.43600
C     6.0    -4.37400     0.41800     0.35400
H     1.0    -3.72400    -2.09300     1.09600
H     1.0     0.33100    -2.04600    -0.34900
H     1.0    -1.55000    -3.25100     0.76800
H     1.0    -2.99700     2.17400    -0.86000
H     1.0    -1.35400     2.07200    -1.45700
H     1.0     1.02200    -0.05900    -1.33500
H     1.0    -6.10800     0.21500     1.01300

3HAA - Ph* saddle point
C     6.0     5.73100     0.84600     0.96600
C     6.0     5.81000    -0.23000     0.06600
C     6.0     4.66800    -0.73000    -0.53400
C     6.0     3.38600    -0.16400    -0.25000
O     8.0     2.32900    -0.64700    -0.82900
C     6.0     3.32600     0.92500     0.67800
C     6.0     4.48200     1.41500     1.26200
H     1.0     6.63100     1.23300     1.43500
H     1.0     6.77700    -0.67000    -0.16200
H     1.0     4.70700    -1.55600    -1.23800
H     1.0     2.35500     1.35200     0.91100
H     1.0     4.42000     2.24400     1.96300
O     8.0     0.27000     0.60300    -0.56500
O     8.0    -5.53300    -0.57100     0.35600
O     8.0    -4.77300     1.42900    -0.31700
N     7.0    -2.11000     1.72600    -0.66100
C     6.0    -2.05400     0.43600    -0.28400
C     6.0    -3.19600    -0.34300     0.05800
C     6.0    -0.74200    -0.17500    -0.23500
C     6.0    -3.02500    -1.68500     0.42900
C     6.0    -0.62300    -1.51900     0.15200
C     6.0    -1.75400    -2.26500     0.47400
C     6.0    -4.53000     0.27100     0.00500
H     1.0    -3.90000    -2.26900     0.68900
H     1.0     0.37000    -1.95600     0.18600
H     1.0    -1.64700    -3.30300     0.77200
H     1.0    -3.01300     2.18200    -0.72500
H     1.0    -1.24300     2.18200    -0.90800
H     1.0    -6.35200    -0.04700     0.27800
H     1.0     1.23400     0.03700    -0.67400

3HAA* - Ph
C     6.0     4.76800     1.05200     5.69300
C     6.0     5.58300     0.04700     5.16500
C     6.0     5.46100    -0.34200     3.83300
C     6.0     4.51200     0.27500     3.00800
O     8.0     4.43100    -0.14100     1.71400
H     1.0     3.73400     0.36700     1.23800
C     6.0     3.69100     1.28500     3.53100
C     6.0     3.82400     1.66500     4.86700
H     1.0     4.86800     1.35200     6.73200
H     1.0     6.32300    -0.44000     5.79600
H     1.0     6.09000    -1.12100     3.41100
H     1.0     2.95600     1.76300     2.88900
H     1.0     3.18300     2.45000     5.26200
O     8.0     2.26200     0.95600     0.36000
O     8.0    -2.87900    -1.13400    -1.89500
O     8.0    -2.28500     1.02900    -2.00800
N     7.0     0.08400     1.75100    -0.92200
C     6.0     0.18200     0.45400    -0.62000
C     6.0    -0.80200    -0.52300    -0.93900
C     6.0     1.41500     0.05800     0.09500
C     6.0    -0.57900    -1.85100    -0.56600
C     6.0     1.56700    -1.32700     0.44100
C     6.0     0.59400    -2.24400     0.11600
C     6.0    -2.02400    -0.11400    -1.65100
H     1.0    -1.33100    -2.59200    -0.81200
H     1.0     2.47600    -1.60800     0.96400
H     1.0     0.72200    -3.28900     0.38400
H     1.0    -0.73600     2.08900    -1.41400
H     1.0     0.85500     2.34500    -0.64200
H     1.0    -3.63800    -0.74000    -2.36400

L-3HOK - Ph*
C     6.0     5.44300     0.92700     1.10200
C     6.0     5.76700    -0.23700     0.37200
C     6.0     4.81900    -0.83900    -0.42500
C     6.0     3.48200    -0.28700    -0.52700
O     8.0     2.61800    -0.83900    -1.26800
C     6.0     3.18300     0.90800     0.23900
C     6.0     4.15200     1.48900     1.02800
H     1.0     6.19700     1.39300     1.73000
H     1.0     6.76800    -0.65300     0.44400
H     1.0     5.03200    -1.73300    -1.00300
H     1.0     2.17900     1.31400     0.16400
H     1.0     3.92400     2.38300     1.60200
H     1.0     1.02200    -0.05900    -1.33500
O     8.0    -4.63500     1.55000    -0.10300
O     8.0    -8.00200     2.05300    -0.29800
O     8.0    -7.40300     0.11100    -1.27100
N     7.0    -7.83600    -0.25800     1.85300
N     7.0    -2.09000     1.73000    -0.87500
C     6.0    -5.56900    -0.37500     0.93100
C     6.0    -6.82900     0.47900     1.06800
C     6.0    -4.41800     0.39300     0.28400
C     6.0    -3.11000    -0.26100     0.13800
C     6.0    -2.02300     0.43500    -0.46500
C     6.0    -2.91200    -1.59800     0.56500
C     6.0    -7.38800     0.84500    -0.30400
C     6.0    -0.78200    -0.24800    -0.63300
O     8.0     0.20300     0.48400    -1.23500
C     6.0    -1.69900    -2.23700     0.39900
C     6.0    -0.62700    -1.55500    -0.20800
H     1.0    -5.79500    -1.26200     0.32500
H     1.0    -5.28500    -0.73100     1.92700
H     1.0    -6.59500     1.40200     1.60300
H     1.0    -3.73400    -2.13500     1.02700
H     1.0    -8.15700    -1.06200     1.31500
H     1.0    -8.65200     0.33600     2.00000
H     1.0    -1.56500    -3.26200     0.73200
H     1.0     0.33200    -2.04700    -0.35000
H     1.0    -1.34100     2.07000    -1.45900
H     1.0    -3.00600     2.16100    -0.89100
H     1.0    -8.38000     2.16600    -1.19100

L-3HOK - Ph* saddle point
C     6.0     5.73100     0.84400     0.96800
C     6.0     5.80900    -0.23300     0.06900
C     6.0     4.66800    -0.73300    -0.53200
C     6.0     3.38600    -0.16400    -0.25000
O     8.0     2.32900    -0.64700    -0.82900
C     6.0     3.32600     0.92600     0.67700
C     6.0     4.48300     1.41500     1.26200
H     1.0     6.63100     1.23000     1.43700
H     1.0     6.77700    -0.67500    -0.15800
H     1.0     4.70700    -1.55800    -1.23500
H     1.0     2.35600     1.35500     0.90800
H     1.0     4.42200     2.24400     1.96200
H     1.0     1.23600     0.04000    -0.67500
O     8.0    -4.71800     1.46000    -0.24600
O     8.0    -8.11100     1.78600    -1.01200
O     8.0    -7.17800    -0.04800    -1.93400
N     7.0    -8.12700    -0.54600     1.08300
N     7.0    -2.10400     1.72600    -0.64000
C     6.0    -5.74400    -0.54500     0.52300
C     6.0    -7.04500     0.25200     0.48000
C     6.0    -4.53700     0.28900     0.10600
C     6.0    -3.19400    -0.32000     0.14100
C     6.0    -2.04700     0.44500    -0.23800
C     6.0    -3.00200    -1.65600     0.53500
C     6.0    -7.39800     0.63500    -0.95600
C     6.0    -0.73300    -0.16400    -0.19900
O     8.0     0.27300     0.60700    -0.56200
C     6.0    -1.73200    -2.23700     0.56600
C     6.0    -0.60500    -1.50100     0.21000
H     1.0    -5.82600    -1.41300    -0.14500
H     1.0    -5.60900    -0.93100     1.54000
H     1.0    -6.93900     1.16900     1.06500
H     1.0    -3.85900    -2.25400     0.82500
H     1.0    -8.33300    -1.34600     0.48500
H     1.0    -8.97900     0.01100     1.12600
H     1.0    -1.62200    -3.27000     0.88200
H     1.0     0.38800    -1.93700     0.23600
H     1.0    -1.24000     2.17200    -0.91400
H     1.0    -3.01200     2.17400    -0.69900
H     1.0    -8.34800     1.91300    -1.95000

L-3HOK* - Ph
C     6.0     4.72500     0.99900     5.71000
C     6.0     5.55000     0.00400     5.17700
C     6.0     5.44300    -0.36700     3.83900
C     6.0     4.49800     0.25800     3.01300
O     8.0     4.43100    -0.14100     1.71400
C     6.0     3.66700     1.25800     3.54200
C     6.0     3.78700     1.61900     4.88300
H     1.0     4.81400     1.28600     6.75500
H     1.0     6.28600    -0.48700     5.80800
H     1.0     6.07900    -1.13600     3.41200
H     1.0     2.93600     1.74000     2.89900
H     1.0     3.13900     2.39600     5.28400
H     1.0     3.73400     0.36700     1.23800
O     8.0    -2.25100     1.07200    -1.97400
O     8.0    -4.71700     0.95000    -4.53200
O     8.0    -3.01200    -0.49900    -4.81300
N     7.0    -5.33400    -1.60400    -2.86700
N     7.0     0.08400     1.75800    -0.90500
C     6.0    -3.08400    -1.16100    -2.01700
C     6.0    -4.29300    -0.57200    -2.74200
C     6.0    -2.04200    -0.10500    -1.66600
C     6.0    -0.81000    -0.51200    -0.95800
C     6.0     0.18200     0.45900    -0.62200
C     6.0    -0.56800    -1.84300    -0.59700
C     6.0    -3.89000    -0.03900    -4.11500
C     6.0     1.42000     0.05900     0.08700
O     8.0     2.26400     0.95700     0.36000
C     6.0     0.60700    -2.24400     0.07700
C     6.0     1.57800    -1.32800     0.41500
H     1.0    -2.61700    -1.92600    -2.65100
H     1.0    -3.43500    -1.66400    -1.10900
H     1.0    -4.70900     0.25400    -2.16000
H     1.0    -1.30400    -2.60200    -0.84300
H     1.0    -5.02300    -2.32900    -3.51300
H     1.0    -6.17500    -1.19600    -3.27200
H     1.0     0.73600    -3.29200     0.33100
H     1.0     2.48800    -1.61500     0.93300
H     1.0     0.86000     2.34600    -0.62000
H     1.0    -0.73800     2.09500    -1.39500
H     1.0    -4.43400     1.18000    -5.43700

XAA enol - Ph*
O     8.0     0.25400     0.35200    -1.15300
O     8.0    -5.48500    -0.01400     0.60200
H     1.0    -6.21000     0.63000     0.64400
O     8.0    -1.93400     4.40000    -1.47600
O     8.0    -4.10700     4.64900    -0.95000
N     7.0    -2.00300     1.79500    -0.83600
C     6.0    -2.03000     0.47800    -0.50600
C     6.0    -3.19600    -0.18800    -0.00500
C     6.0    -3.12000     2.48200    -0.68800
C     6.0    -4.37200     0.60800     0.13000
C     6.0    -0.82500    -0.28900    -0.66400
C     6.0    -3.15800    -1.56100     0.33300
C     6.0    -4.33800     1.94100    -0.21100
C     6.0    -0.81700    -1.63300    -0.32000
C     6.0    -1.97900    -2.25900     0.17500
C     6.0    -3.12300     3.93800    -1.04200
H     1.0    -4.05300    -2.04300     0.71000
H     1.0    -5.20700     2.58600    -0.12500
H     1.0     0.10100    -2.20300    -0.43900
H     1.0    -1.93600    -3.31400     0.43200
H     1.0    -2.08600     5.34400    -1.67100
C     6.0     5.38700     1.20000     1.15000
C     6.0     5.71100    -0.11100     0.74000
C     6.0     4.78500    -0.87200     0.06300
C     6.0     3.47000    -0.33900    -0.23700
O     8.0     2.62500    -1.04200    -0.86300
C     6.0     3.16800     1.01300     0.20200
C     6.0     4.11700     1.75000     0.87700
H     1.0     6.12500     1.79300     1.68300
H     1.0     6.69600    -0.51300     0.96100
H     1.0     4.99700    -1.88300    -0.27000
H     1.0     2.18100     1.40700    -0.02100
H     1.0     3.88900     2.76000     1.20300
H     1.0     1.03300    -0.25500    -1.15700

XAA enol - Ph* saddle point
O     8.0     0.33800     0.53700    -0.59700
O     8.0    -5.57100    -0.17500     0.16900
H     1.0    -6.33900     0.41200     0.08300
O     8.0    -2.04300     4.45900    -1.37900
O     8.0    -4.28600     4.56600    -1.20200
N     7.0    -2.03500     1.86300    -0.70100
C     6.0    -2.02600     0.56000    -0.35800
C     6.0    -3.20800    -0.18500    -0.05000
C     6.0    -3.20900     2.47600    -0.75100
C     6.0    -4.44400     0.52100    -0.12000
C     6.0    -0.73500    -0.12300    -0.30400
C     6.0    -3.13100    -1.55400     0.30300
C     6.0    -4.44500     1.85600    -0.47200
C     6.0    -0.71300    -1.49000     0.07200
C     6.0    -1.89100    -2.18100     0.35700
C     6.0    -3.25200     3.92700    -1.12900
H     1.0    -4.04100    -2.09500     0.53500
H     1.0    -5.35800     2.44000    -0.54000
H     1.0     0.25000    -1.98700     0.13300
H     1.0    -1.83500    -3.22900     0.63700
H     1.0    -2.21200     5.39200    -1.61100
C     6.0     5.73100     0.89300     0.91800
C     6.0     5.80700    -0.30800     0.19200
C     6.0     4.66800    -0.86900    -0.35700
C     6.0     3.39900    -0.23400    -0.19400
O     8.0     2.34300    -0.78100    -0.73000
C     6.0     3.33600     0.98200     0.55500
C     6.0     4.49100     1.52800     1.09000
H     1.0     6.62900     1.32600     1.34900
H     1.0     6.76800    -0.79800     0.05900
H     1.0     4.70100    -1.79100    -0.92900
H     1.0     2.37100     1.46000     0.69100
H     1.0     4.43400     2.45400     1.65500
H     1.0     1.32800    -0.11700    -0.65200

XAA enol* - Ph
O     8.0     0.27700     0.70500    -1.14000
O     8.0    -5.36900    -0.20100     0.66000
H     1.0    -6.17600     0.33900     0.69700
O     8.0    -2.43400     4.52400    -1.64500
O     8.0    -4.61700     4.53000    -1.08000
N     7.0    -2.16100     1.96400    -0.89200
C     6.0    -2.02500     0.68700    -0.51200
C     6.0    -3.08700    -0.09700     0.02600
C     6.0    -3.36300     2.51900    -0.75500
C     6.0    -4.35400     0.53500     0.15200
C     6.0    -0.68200     0.06200    -0.66400
C     6.0    -2.86600    -1.44800     0.41400
C     6.0    -4.49000     1.85600    -0.24300
C     6.0    -0.53700    -1.31800    -0.24200
C     6.0    -1.60300    -2.03300     0.27600
C     6.0    -3.55100     3.95200    -1.17000
H     1.0    -3.69500    -2.01700     0.82000
H     1.0    -5.43200     2.39100    -0.17000
H     1.0     0.44900    -1.75900    -0.35000
H     1.0    -1.46100    -3.06600     0.58300
H     1.0    -2.68200     5.43900    -1.87700
C     6.0     5.57500     0.60300     1.43000
C     6.0     5.68600    -0.65000     0.82000
C     6.0     4.69200    -1.11300    -0.03800
C     6.0     3.56700    -0.31900    -0.29800
O     8.0     2.62200    -0.81600    -1.14500
C     6.0     3.44900     0.93900     0.31000
C     6.0     4.45300     1.39000     1.16700
H     1.0     6.35400     0.96100     2.09800
H     1.0     6.55600    -1.27300     1.01400
H     1.0     4.76800    -2.08300    -0.52000
H     1.0     2.57700     1.55500     0.10500
H     1.0     4.35300     2.36800     1.63200
H     1.0     1.88100    -0.17500    -1.23400

XAA oxo - Ph*
O     8.0     0.20300     0.48400    -1.23500
O     8.0    -5.17600     0.17300     1.36600
O     8.0    -2.19800     4.14200    -1.91900
O     8.0    -4.28900     4.57100    -1.17600
N     7.0    -2.10200     1.76400    -0.81100
C     6.0    -1.94600     0.50100    -0.27700
C     6.0    -2.97700    -0.09000     0.47800
C     6.0    -3.25700     2.47200    -0.62700
C     6.0    -4.24500     0.64600     0.70800
C     6.0    -0.72900    -0.18700    -0.50100
C     6.0    -2.78600    -1.38000     1.00300
C     6.0    -4.30300     1.97000     0.09500
C     6.0    -0.56500    -1.46000     0.02500
C     6.0    -1.59800    -2.05400     0.77600
C     6.0    -3.34000     3.82400    -1.24700
H     1.0    -1.34800     2.15000    -1.36400
H     1.0    -3.59600    -1.81400     1.57900
H     1.0    -5.19800     2.56500     0.21800
H     1.0     0.36600    -1.99100    -0.15300
H     1.0    -1.45000    -3.05200     1.17800
H     1.0    -2.34200     5.03100    -2.29300
C     6.0     5.57500     0.94900     0.87600
C     6.0     5.83000    -0.27200     0.21500
C     6.0     4.83500    -0.88500    -0.51300
C     6.0     3.51900    -0.28500    -0.61200
O     8.0     2.60800    -0.85000    -1.28300
C     6.0     3.29200     0.97100     0.08000
C     6.0     4.30600     1.56000     0.80100
H     1.0     6.36700     1.42400     1.44900
H     1.0     6.81500    -0.72500     0.28700
H     1.0     4.99200    -1.82300    -1.03500
H     1.0     2.30300     1.41400     0.00300
H     1.0     4.13300     2.49900     1.31900
H     1.0     1.02300    -0.06000    -1.33500

XAA oxo - Ph* saddle point
O     8.0     0.30200     0.61900    -0.54700
O     8.0    -5.58600    -0.09700     0.16700
O     8.0    -1.94900     4.31600    -1.46600
O     8.0    -4.18800     4.62500    -1.36600
N     7.0    -2.08400     1.80900    -0.70300
C     6.0    -2.03100     0.49800    -0.31600
C     6.0    -3.20800    -0.20800    -0.00900
C     6.0    -3.27300     2.48100    -0.80200
C     6.0    -4.52400     0.47200    -0.09400
C     6.0    -0.73700    -0.12500    -0.24400
C     6.0    -3.10600    -1.55500     0.37200
C     6.0    -4.46100     1.87200    -0.51500
C     6.0    -0.68300    -1.47800     0.14900
C     6.0    -1.85500    -2.17400     0.44400
C     6.0    -3.22400     3.90700    -1.23300
H     1.0    -1.20600     2.26700    -0.92300
H     1.0    -4.02100    -2.08500     0.60900
H     1.0    -5.38200     2.43400    -0.60300
H     1.0     0.28800    -1.95900     0.21300
H     1.0    -1.78900    -3.21600     0.74400
H     1.0    -2.00200     5.24900    -1.74400
C     6.0     5.73000     0.83600     0.96000
C     6.0     5.80700    -0.23300     0.05000
C     6.0     4.66400    -0.73000    -0.54900
C     6.0     3.38600    -0.16400    -0.25000
O     8.0     2.32700    -0.64800    -0.83000
C     6.0     3.32300     0.91600     0.68700
C     6.0     4.48200     1.40100     1.26900
H     1.0     6.63100     1.21800     1.42900
H     1.0     6.77500    -0.67000    -0.18600
H     1.0     4.69900    -1.54900    -1.26000
H     1.0     2.35200     1.33700     0.92900
H     1.0     4.42400     2.22300     1.97900
H     1.0     1.29400     0.00700    -0.66800

XAA oxo* - Ph
C     6.0    -6.13000     1.12500    -1.23500
C     6.0    -6.47000     0.12900    -0.31500
C     6.0    -5.51700    -0.38700     0.56000
C     6.0    -4.20100     0.09400     0.52200
O     8.0    -3.30500    -0.44300     1.39800
C     6.0    -3.85300     1.09200    -0.39800
C     6.0    -4.81800     1.60000    -1.26800
H     1.0    -6.87700     1.52500    -1.91400
H     1.0    -7.48800    -0.25000    -0.27600
H     1.0    -5.77000    -1.15900     1.28100
H     1.0    -2.83100     1.46200    -0.42700
H     1.0    -4.53800     2.37500    -1.97800
H     1.0    -2.42400    -0.02700     1.27300
O     8.0    -0.65200     0.31700     0.88700
O     8.0     4.38700    -2.33900    -0.89500
O     8.0     2.74000     3.19000     0.53400
O     8.0     4.86700     2.73700    -0.09400
N     7.0     1.94400     0.70300     0.28700
C     6.0     1.42300    -0.54400     0.19400
C     6.0     2.21400    -1.63100    -0.20700
C     6.0     3.26300     0.95900    -0.00700
C     6.0     3.64700    -1.42400    -0.53900
C     6.0     0.00300    -0.70000     0.53200
C     6.0     1.61800    -2.89900    -0.28200
C     6.0     4.10300    -0.03700    -0.40500
C     6.0    -0.54000    -2.03100     0.43100
C     6.0     0.25500    -3.08700     0.03500
C     6.0     3.73900     2.36800     0.12800
H     1.0     1.31700     1.44600     0.58500
H     1.0     2.24300    -3.73000    -0.59400
H     1.0     5.13700     0.19700    -0.62900
H     1.0    -1.59000    -2.15800     0.67700
H     1.0    -0.17100    -4.08300    -0.03600
H     1.0     3.11800     4.08700     0.60000


COMPLEXES WITH METHYL PEROXY RADICAL (MET-OO**); (B3LYP/6-31G(d); full gradient optimization):

3HAA - Met-OO*
O     8.0    -3.78800    -1.30900     0.22400
N     7.0    -1.16600    -1.99000     0.07300
C     6.0    -3.40600    -0.14200     0.18100
O     8.0    -4.31400     0.86900     0.26900
H     1.0    -5.17600     0.42300     0.35700
C     6.0    -2.02200     0.31300     0.03100
C     6.0    -0.97800    -0.64600    -0.05000
C     6.0    -1.72200     1.69300    -0.05700
C     6.0     0.35300    -0.17300    -0.24100
O     8.0     1.30300    -1.15300    -0.33100
C     6.0    -0.42300     2.12500    -0.23300
C     6.0     0.61800     1.18100    -0.32900
H     1.0    -2.53600     2.40500     0.01200
H     1.0    -0.19700     3.18500    -0.30100
H     1.0     1.64500     1.51000    -0.47400
H     1.0    -0.40000    -2.58900    -0.19200
H     1.0    -2.11900    -2.33000     0.04600
H     1.0     2.18400    -0.75300    -0.47500
C     6.0     5.83200     0.36800     0.54100
O     8.0     4.46500    -0.12200     0.52500
O     8.0     3.95800    -0.05400    -0.69300
H     1.0     6.15400     0.27400     1.57900
H     1.0     6.43800    -0.25200    -0.12300
H     1.0     5.83700     1.41000     0.21500

3HAA - Met-OO* saddle point
O     8.0    -1.78900    -1.14900    -0.46500
N     7.0     0.76700    -1.88400    -0.95100
C     6.0    -1.38700     0.01000    -0.50700
O     8.0    -2.24700     1.04300    -0.32100
H     1.0    -3.11800     0.63100    -0.17500
C     6.0     0.00000     0.42900    -0.74800
C     6.0     1.00300    -0.55900    -0.95700
C     6.0     0.35800     1.78700    -0.76600
C     6.0     2.36600    -0.13400    -1.19200
O     8.0     3.24400    -1.09700    -1.41500
C     6.0     1.67500     2.18700    -0.98800
C     6.0     2.67100     1.23600    -1.20600
H     1.0    -0.41600     2.52800    -0.60300
H     1.0     1.92500     3.24300    -1.00000
H     1.0     3.69800     1.53300    -1.38500
H     1.0     1.55000    -2.50200    -1.10800
H     1.0    -0.17700    -2.21500    -0.79100
C     6.0     5.46000     0.23200     1.77400
O     8.0     5.21000     0.36400     0.37500
O     8.0     5.29500    -0.89100    -0.20400
H     1.0     5.40000     1.24600     2.17900
H     1.0     4.70500    -0.41300     2.23500
H     1.0     6.45800    -0.18800     1.93700
H     1.0     4.25000    -0.91700    -0.98800

3HAA* - Met-OOH
C     6.0     6.58400     0.38700     0.97100
O     8.0     5.95300     0.60900    -0.27700
O     8.0     5.88700    -0.68300    -0.93900
H     1.0     4.93100    -0.90000    -0.80800
H     1.0     6.67300     1.38000     1.42600
H     1.0     5.98600    -0.26700     1.62100
H     1.0     7.58200    -0.04900     0.83600
O     8.0     3.15000    -1.24800    -0.59400
O     8.0    -2.38100     1.03700    -0.35600
O     8.0    -1.97600    -1.16300    -0.54800
N     7.0     0.60400    -1.97400    -0.63500
C     6.0     0.87100    -0.67100    -0.52600
C     6.0    -0.11700     0.34800    -0.43200
C     6.0     2.30800    -0.31400    -0.50800
C     6.0     0.29500     1.68000    -0.32200
C     6.0     2.64800     1.07600    -0.39100
C     6.0     1.66200     2.03500    -0.30200
C     6.0    -1.54200    -0.02000    -0.45300
H     1.0    -0.46100     2.45300    -0.25200
H     1.0     3.70500     1.32400    -0.37000
H     1.0     1.93100     3.08300    -0.21500
H     1.0    -0.36000    -2.28800    -0.65900
H     1.0     1.40200    -2.59700    -0.70000
H     1.0    -3.28100     0.66400    -0.38300

L-3HOK - Met-OO*
O     8.0     1.04800     3.06800    -0.67700
O     8.0     1.64000     5.96000    -2.39300
O     8.0    -0.17300     4.88800    -3.19400
N     7.0    -0.92700     6.73200    -0.72200
N     7.0     1.27600     0.47900    -0.09900
C     6.0    -0.97500     4.29600    -0.46300
C     6.0    -0.11900     5.50500    -0.83800
C     6.0    -0.15300     3.01100    -0.37700
C     6.0    -0.80800     1.76700     0.04800
C     6.0    -0.05800     0.55800     0.13900
C     6.0    -2.19300     1.73900     0.35300
C     6.0     0.43100     5.36300    -2.25400
C     6.0    -0.73600    -0.63800     0.51900
O     8.0     0.05300    -1.75400     0.56700
C     6.0    -2.82600     0.57100     0.72500
C     6.0    -2.08800    -0.62700     0.80600
H     1.0    -1.76700     4.16500    -1.21300
H     1.0    -1.46700     4.50500     0.49300
H     1.0     0.72300     5.59000    -0.14800
H     1.0    -2.76900     2.65500     0.28600
H     1.0    -1.64900     6.72800    -1.44300
H     1.0    -0.34100     7.54500    -0.90800
H     1.0    -3.88700     0.56600     0.95500
H     1.0    -2.57600    -1.55500     1.09300
H     1.0     1.69500    -0.43700    -0.14200
H     1.0     1.73600     1.29800    -0.47800
H     1.0     1.87400     5.87500    -3.33800
C     6.0    -2.29400    -5.97600     0.12300
O     8.0    -1.57500    -4.72100     0.01000
O     8.0    -1.46700    -4.13600     1.19000
H     1.0    -2.33300    -6.37300    -0.89300
H     1.0    -1.74200    -6.64100     0.79000
H     1.0    -3.29500    -5.77800     0.51100
H     1.0    -0.48400    -2.53600     0.80400

L-3HOK - Met-OO* saddle point
O     8.0    -1.73000    -1.20500    -0.38700
O     8.0    -4.78500    -1.37000     1.28900
O     8.0    -3.26900    -0.08700     2.35600
N     7.0    -4.85100     1.52300     0.08500
N     7.0     0.78200    -1.89600    -0.91400
C     6.0    -2.46400     1.05000    -0.17600
C     6.0    -3.84700     0.44500     0.04900
C     6.0    -1.39600    -0.01300    -0.41700
C     6.0    -0.00900     0.40600    -0.68500
C     6.0     1.00700    -0.57200    -0.91600
C     6.0     0.35700     1.76600    -0.70600
C     6.0    -3.88100    -0.36200     1.34500
C     6.0     2.36500    -0.14000    -1.17200
O     8.0     3.24400    -1.09800    -1.41300
C     6.0     1.66700     2.17400    -0.94700
C     6.0     2.66500     1.23000    -1.18500
H     1.0    -2.18200     1.64800     0.70100
H     1.0    -2.52100     1.73600    -1.02800
H     1.0    -4.10000    -0.22100    -0.77800
H     1.0    -0.40100     2.52000    -0.52900
H     1.0    -4.71300     2.08700     0.92400
H     1.0    -5.78400     1.11900     0.15800
H     1.0     1.91000     3.23200    -0.95800
H     1.0     3.68800     1.53300    -1.37800
H     1.0     1.57000    -2.50700    -1.07500
H     1.0    -0.15700    -2.22900    -0.72700
H     1.0    -4.78600    -1.78200     2.17400
C     6.0     5.40500     0.15600     1.81900
O     8.0     5.17400     0.33900     0.42200
O     8.0     5.29500    -0.89100    -0.20400
H     1.0     5.31300     1.15200     2.26300
H     1.0     4.65800    -0.52500     2.24000
H     1.0     6.41000    -0.24600     1.98200
H     1.0     4.25100    -0.91700    -0.98700

L-3HOK* - Met-OOH
O     8.0    -1.93200    -1.20000    -0.49000
O     8.0    -5.26000    -1.26300     0.70800
O     8.0    -3.83000    -0.13800     2.03900
N     7.0    -4.98900     1.64300    -0.38200
N     7.0     0.61100    -1.97700    -0.60100
C     6.0    -2.61200     1.07300    -0.26900
C     6.0    -4.03700     0.52400    -0.29800
C     6.0    -1.56200    -0.02500    -0.38900
C     6.0    -0.13000     0.33900    -0.38800
C     6.0     0.87000    -0.67400    -0.49400
C     6.0     0.29600     1.66900    -0.28300
C     6.0    -4.31100    -0.32700     0.94100
C     6.0     2.30900    -0.31700    -0.49100
O     8.0     3.15100    -1.25100    -0.58700
C     6.0     1.66200     2.02800    -0.27800
C     6.0     2.64900     1.07200    -0.37800
H     1.0    -2.45100     1.61800     0.67000
H     1.0    -2.50300     1.79600    -1.08600
H     1.0    -4.17600    -0.10200    -1.18200
H     1.0    -0.44300     2.45800    -0.19900
H     1.0    -4.97400     2.17200     0.49000
H     1.0    -5.93600     1.28000    -0.48400
H     1.0     1.92900     3.07700    -0.19200
H     1.0     3.70600     1.32400    -0.36900
H     1.0     1.41200    -2.59600    -0.66800
H     1.0    -0.35500    -2.28900    -0.60700
H     1.0    -5.42000    -1.70900     1.56200
C     6.0     6.57800     0.38500     0.97400
O     8.0     5.95200     0.60800    -0.27700
O     8.0     5.88700    -0.68300    -0.93900
H     1.0     6.66900     1.37800     1.42900
H     1.0     5.97500    -0.26700     1.62100
H     1.0     7.57500    -0.05400     0.84300
H     1.0     4.93100    -0.90000    -0.80800

XAA enol - Met-OO*
C     6.0    -1.90700    -6.18300     0.18900
O     8.0    -1.37300    -4.84100     0.04800
O     8.0    -1.42900    -4.19300     1.19800
H     1.0    -1.83000    -6.62400    -0.80600
H     1.0    -1.30300    -6.73000     0.91400
H     1.0    -2.94700    -6.11800     0.51600
O     8.0    -0.00600    -1.73700     0.59000
O     8.0    -1.19600     4.05500    -0.49300
H     1.0    -0.63600     4.82000    -0.70400
O     8.0     3.81100     0.69300    -0.28700
O     8.0     3.76900     2.89800    -0.73800
N     7.0     1.14300     0.62500    -0.01200
C     6.0    -0.20800     0.58500     0.12900
C     6.0    -1.05400     1.73100    -0.02700
C     6.0     1.68800     1.79000    -0.30600
C     6.0    -0.40200     2.96100    -0.34400
C     6.0    -0.82200    -0.67400     0.44900
C     6.0    -2.45500     1.62700     0.13300
C     6.0     0.96600     2.99400    -0.48500
C     6.0    -2.19900    -0.74500     0.59800
C     6.0    -3.00500     0.40100     0.44000
C     6.0     3.17700     1.86800    -0.46800
H     1.0    -3.07400     2.50900     0.01000
H     1.0     1.50500     3.90400    -0.72500
H     1.0    -2.65700    -1.70000     0.84100
H     1.0    -4.08100     0.30700     0.56600
H     1.0     4.75600     0.89200    -0.42000
H     1.0    -0.53600    -2.53000     0.81000

XAA enol - Met-OO* saddle point
C     6.0     7.08500    -0.96900    -3.32100
O     8.0     6.16100    -0.71000    -2.26800
O     8.0     4.96900    -0.28400    -2.84300
H     1.0     8.01000    -1.27400    -2.82300
H     1.0     6.71200    -1.77200    -3.96500
H     1.0     7.24900    -0.06200    -3.91400
O     8.0     3.22600    -1.07700    -1.41000
O     8.0    -2.18600     1.19300    -0.14800
H     1.0    -3.05900     0.80600     0.03400
O     8.0    -0.00900    -4.38900    -0.79900
O     8.0    -2.15300    -3.90400    -0.30800
N     7.0     0.64600    -1.78800    -0.86700
C     6.0     0.97800    -0.48200    -0.89800
C     6.0     0.04600     0.57700    -0.66300
C     6.0    -0.61500    -2.09100    -0.59500
C     6.0    -1.29600     0.19600    -0.37600
C     6.0     2.36600    -0.13400    -1.19200
C     6.0     0.45800     1.93300    -0.72300
C     6.0    -1.62800    -1.14400    -0.34100
C     6.0     2.72900     1.23600    -1.21800
C     6.0     1.78300     2.24000    -1.00100
C     6.0    -1.01800    -3.53700    -0.55000
H     1.0    -0.27000     2.71500    -0.53900
H     1.0    -2.63500    -1.48800    -0.12600
H     1.0     3.76600     1.48300    -1.41800
H     1.0     2.09400     3.28000    -1.03600
H     1.0    -0.40100    -5.28100    -0.73800
H     1.0     4.13600    -0.68200    -2.03800

XAA enol* - Met-OOH
C     6.0     6.92800    -1.04300     1.32400
O     8.0     5.90100    -0.10500     1.06400
O     8.0     5.72400    -0.07800    -0.38000
H     1.0     7.07300    -1.00600     2.40900
H     1.0     6.63800    -2.05900     1.02500
H     1.0     7.86100    -0.76600     0.81800
O     8.0     3.15000    -1.16900    -0.61400
O     8.0    -2.37300     1.14500    -0.31400
H     1.0    -3.27300     0.78400    -0.35300
O     8.0    -0.22300    -4.43800    -0.99900
O     8.0    -2.41400    -3.91600    -0.92400
N     7.0     0.48500    -1.86900    -0.68900
C     6.0     0.83800    -0.58600    -0.53600
C     6.0    -0.09700     0.48300    -0.40400
C     6.0    -0.81600    -2.14800    -0.71800
C     6.0    -1.47600     0.13800    -0.43900
C     6.0     2.29400    -0.26900    -0.50300
C     6.0     0.35100     1.82400    -0.24600
C     6.0    -1.83600    -1.19000    -0.59800
C     6.0     2.66900     1.12300    -0.33900
C     6.0     1.71700     2.12100    -0.21700
C     6.0    -1.24600    -3.57700    -0.88800
H     1.0    -0.38700     2.61300    -0.14900
H     1.0    -2.87200    -1.51100    -0.63100
H     1.0     3.73300     1.33700    -0.31800
H     1.0     2.03300     3.15400    -0.09400
H     1.0    -0.62800    -5.31900    -1.10300
H     1.0     4.88900    -0.59900    -0.46600

XAA oxo - Met-OO*
C     6.0    -2.29400    -5.97700     0.12200
O     8.0    -1.57500    -4.72100     0.01000
O     8.0    -1.46700    -4.13600     1.19000
H     1.0    -2.32900    -6.37400    -0.89300
H     1.0    -1.74200    -6.64100     0.79100
H     1.0    -3.29600    -5.77800     0.50800
O     8.0     0.00300    -1.74900     0.59200
O     8.0    -0.87600     4.04100    -0.62000
O     8.0     3.78600     0.35500    -0.33900
O     8.0     4.04900     2.53500    -0.87000
N     7.0     1.18200     0.55100    -0.07300
C     6.0    -0.18700     0.54200     0.09600
C     6.0    -0.93900     1.71800    -0.08000
C     6.0     1.84400     1.69800    -0.41400
C     6.0    -0.26000     2.98500    -0.45300
C     6.0    -0.82200    -0.67400     0.44900
C     6.0    -2.33300     1.67400     0.10000
C     6.0     1.18800     2.87900    -0.60400
C     6.0    -2.19800    -0.69200     0.62100
C     6.0    -2.95100     0.48500     0.44600
C     6.0     3.32400     1.61400    -0.57200
H     1.0     1.69200    -0.31200     0.06400
H     1.0    -2.88900     2.59500    -0.04100
H     1.0     1.75200     3.76400    -0.87400
H     1.0    -2.68700    -1.62300     0.89400
H     1.0    -4.02700     0.44900     0.58700
H     1.0     4.75200     0.39200    -0.46300
H     1.0    -0.51500    -2.55000     0.81800

XAA oxo - Met-OO* saddle point
C     6.0     5.58400     0.25300     1.75000
O     8.0     5.21000     0.36400     0.37500
O     8.0     5.29500    -0.89000    -0.20300
H     1.0     5.51900     1.26800     2.14900
H     1.0     4.89300    -0.41500     2.27400
H     1.0     6.60700    -0.12900     1.82800
O     8.0     3.27000    -1.12600    -1.41500
O     8.0    -2.43600     0.28300    -0.35700
O     8.0     0.65100    -4.70300    -1.33500
O     8.0    -1.58400    -4.76300    -0.99800
N     7.0     0.79900    -2.09400    -1.09800
C     6.0     0.99300    -0.74500    -0.99300
C     6.0    -0.08600     0.11900    -0.74000
C     6.0    -0.44700    -2.65100    -0.96300
C     6.0    -1.45700    -0.42900    -0.58300
C     6.0     2.33100    -0.24400    -1.15100
C     6.0     0.16300     1.49600    -0.63200
C     6.0    -1.54800    -1.88400    -0.71800
C     6.0     2.53200     1.14700    -1.04100
C     6.0     1.45600     1.99800    -0.77900
C     6.0    -0.55700    -4.13200    -1.09300
H     1.0     1.61100    -2.67300    -1.28100
H     1.0    -0.68300     2.14700    -0.43500
H     1.0    -2.51600    -2.35900    -0.61700
H     1.0     3.53600     1.53700    -1.16300
H     1.0     1.63200     3.06700    -0.69900
H     1.0     0.49800    -5.66300    -1.40900
H     1.0     4.29900    -0.91500    -0.95600

XAA oxo* - Met-OOH
C     6.0     6.64100     0.40000     0.94200
O     8.0     5.94800     0.60900    -0.27600
O     8.0     5.88400    -0.68400    -0.93900
H     1.0     6.72700     1.39500     1.39400
H     1.0     6.08800    -0.26900     1.61600
H     1.0     7.64100    -0.01100     0.75900
O     8.0     3.11000    -1.21400    -0.61900
O     8.0    -2.44200     0.95400    -0.33000
O     8.0     0.02800    -4.41300    -0.99300
O     8.0    -2.22200    -4.16700    -0.94700
N     7.0     0.49800    -1.85000    -0.68300
C     6.0     0.85600    -0.55300    -0.53000
C     6.0    -0.10900     0.45600    -0.40500
C     6.0    -0.82300    -2.23400    -0.72400
C     6.0    -1.55200     0.11000    -0.43700
C     6.0     2.29600    -0.26000    -0.50200
C     6.0     0.32700     1.78200    -0.25100
C     6.0    -1.82700    -1.32000    -0.60800
C     6.0     2.66900     1.12300    -0.33900
C     6.0     1.70200     2.10000    -0.21900
C     6.0    -1.11400    -3.68700    -0.89700
H     1.0     1.24800    -2.53100    -0.77100
H     1.0    -0.43100     2.55200    -0.15700
H     1.0    -2.85600    -1.65300    -0.64300
H     1.0     3.73200     1.34700    -0.31200
H     1.0     2.00100     3.13800    -0.09800
H     1.0    -0.23500    -5.34600    -1.10500
H     1.0     4.93100    -0.90000    -0.80800

XAA oxo ionized carboxylic group - Met-OO*
C     6.0    -2.09000    -5.94300     0.31400
O     8.0    -1.37200    -4.73500     0.07100
O     8.0    -1.52000    -3.90800     1.14900
H     1.0    -1.94000    -6.56400    -0.57300
H     1.0    -1.69400    -6.44200     1.20500
H     1.0    -3.15500    -5.72400     0.45600
O     8.0    -0.00600    -1.73800     0.59100
O     8.0    -0.98000     4.14800     0.00700
O     8.0     3.72000     0.53500     0.59500
O     8.0     4.02400     2.78600     0.34500
N     7.0     1.16200     0.71000     0.43300
C     6.0    -0.19800     0.60400     0.36400
C     6.0    -0.97800     1.77300     0.21800
C     6.0     1.82100     1.89600     0.35400
C     6.0    -0.31600     3.10500     0.13400
C     6.0    -0.82200    -0.67400     0.44900
C     6.0    -2.37500     1.66000     0.16000
C     6.0     1.13100     3.07200     0.20800
C     6.0    -2.21300    -0.75400     0.37800
C     6.0    -2.98100     0.41200     0.23700
C     6.0     3.36400     1.73400     0.44000
H     1.0     1.79900    -0.08500     0.54900
H     1.0    -2.94700     2.57500     0.04400
H     1.0     1.69500     3.99500     0.14800
H     1.0    -2.68100    -1.73300     0.43300
H     1.0    -4.06500     0.32700     0.18100
H     1.0    -0.54000    -2.56100     0.76100

XAA oxo ionized carboxylic group - Met-OO* saddle point
O     8.0     3.28500    -1.11800    -1.41600
O     8.0    -2.41800     0.33600    -0.27700
O     8.0     0.66700    -4.61300    -1.46600
O     8.0    -1.58800    -4.73200    -1.10300
N     7.0     0.74600    -2.07400    -1.13300
C     6.0     0.99300    -0.74500    -0.99300
C     6.0    -0.07900     0.13100    -0.69700
C     6.0    -0.49100    -2.62900    -1.00200
C     6.0    -1.45900    -0.40900    -0.53800
C     6.0     2.32800    -0.24500    -1.15100
C     6.0     0.17900     1.49800    -0.56600
C     6.0    -1.57700    -1.84600    -0.71100
C     6.0     2.54600     1.13800    -1.00000
C     6.0     1.47900     1.99200    -0.71900
C     6.0    -0.48500    -4.16900    -1.21300
H     1.0     1.46400    -2.77700    -1.35000
H     1.0    -0.65900     2.14800    -0.33800
H     1.0    -2.54500    -2.32300    -0.61300
H     1.0     3.55700     1.50900    -1.12000
H     1.0     1.66800     3.05700    -0.60800
C     6.0     7.50400    -0.19800    -2.11800
O     8.0     6.27800    -0.24600    -1.41500
O     8.0     5.25900     0.07800    -2.32400
H     1.0     8.28300    -0.43500    -1.38600
H     1.0     7.51400    -0.93500    -2.93200
H     1.0     7.67200     0.80300    -2.53900
H     1.0     4.16300    -0.62100    -1.76400

XAA oxo* ionized carboxylic group - Met-OOH
O     8.0     3.13100    -1.20200    -0.61800
O     8.0    -2.42500     1.03800    -0.34600
O     8.0     0.06200    -4.33100    -0.96400
O     8.0    -2.21900    -4.13700    -0.94100
N     7.0     0.44700    -1.81900    -0.68000
C     6.0     0.85700    -0.54600    -0.53300
C     6.0    -0.10500     0.48400    -0.41100
C     6.0    -0.86900    -2.19600    -0.72000
C     6.0    -1.56100     0.15500    -0.44800
C     6.0     2.29600    -0.26100    -0.50200
C     6.0     0.33400     1.80000    -0.25900
C     6.0    -1.85700    -1.25900    -0.61000
C     6.0     2.66900     1.12300    -0.33900
C     6.0     1.71200     2.10900    -0.22300
C     6.0    -1.04500    -3.73100    -0.89500
H     1.0     1.08500    -2.62200    -0.77300
H     1.0    -0.42200     2.57200    -0.16800
H     1.0    -2.88800    -1.59100    -0.64800
H     1.0     3.73200     1.34300    -0.31100
H     1.0     2.02000     3.14400    -0.10100
C     6.0     6.51300    -1.85300     1.12500
O     8.0     5.98400    -0.55300     0.96000
O     8.0     5.74000    -0.38200    -0.46100
H     1.0     6.72900    -1.94100     2.19700
H     1.0     5.78900    -2.62800     0.83400
H     1.0     7.43900    -1.98700     0.54900
H     1.0     4.80200    -0.71300    -0.52800


METHYL PEROXY RADICAL (MET-OO*) ADDUCTS ((B3LYP/6-31G(d); full gradient optimization):

DTBP - Met-OO* adduct
O     8.0     2.58200     0.02300     0.64800
C     6.0     1.63500    -2.49900    -0.39000
C     6.0     1.12800     2.45500     1.21600
C     6.0     0.81800    -1.19400    -0.37900
C     6.0     0.56900     1.26700     0.41200
C     6.0     1.41800     0.03600     0.25000
C     6.0    -0.41300    -1.10700    -0.91400
C     6.0    -0.64900     1.28300    -0.15800
C     6.0     0.83500    -3.66100    -1.01100
C     6.0     2.00300    -2.90400     1.05900
C     6.0     2.92400    -2.31000    -1.22800
C     6.0     1.48900     2.00000     2.65200
C     6.0     2.38500     3.02800     0.51500
C     6.0     0.09400     3.59200     1.33200
C     6.0    -1.20500     0.15700    -0.96900
H     1.0    -1.27300     0.47900    -2.02400
H     1.0    -0.89700    -1.96000    -1.37700
H     1.0    -1.30300     2.14400    -0.08200
H     1.0     1.44300    -4.57200    -0.98500
H     1.0    -0.09000    -3.86600    -0.45900
H     1.0     0.57600    -3.47100    -2.06000
H     1.0     1.10100    -3.05400     1.66300
H     1.0     2.55900    -3.85100     1.04700
H     1.0     2.62400    -2.14800     1.54100
H     1.0     3.56200    -1.53200    -0.80700
H     1.0     2.67900    -2.04100    -2.26300
H     1.0     3.49000    -3.25000    -1.25200
H     1.0     2.26300     1.23000     2.64600
H     1.0     0.60600     1.60500     3.16800
H     1.0     1.86000     2.85500     3.22800
H     1.0     3.17600     2.28100     0.44200
H     1.0     2.76600     3.88600     1.08300
H     1.0     2.14100     3.38000    -0.49500
H     1.0    -0.82200     3.26500     1.83700
H     1.0    -0.17900     4.00200     0.35300
H     1.0     0.52200     4.41000     1.92200
C     6.0    -4.44100     0.97400    -0.07400
O     8.0    -3.39700     0.89600    -1.02600
O     8.0    -2.53700    -0.19900    -0.56000
H     1.0    -4.06100     1.23900     0.92100
H     1.0    -5.09500     1.76700    -0.44900
H     1.0    -5.00100     0.03200    -0.01700

3HAA* - Met-OO* adduct
O     8.0     2.60500    -0.00400     0.72900
O     8.0    -2.39300     2.57400    -1.10200
O     8.0    -0.95600     3.61500     0.27300
N     7.0     1.27000     2.27000     0.95700
C     6.0     0.62200     1.24800     0.38300
C     6.0    -0.64900     1.28300    -0.15800
C     6.0     1.47200     0.00300     0.26100
C     6.0    -1.30300     0.01900    -0.64900
C     6.0     0.90800    -1.13900    -0.46800
C     6.0    -0.36000    -1.12900    -0.90000
C     6.0    -1.32100     2.57200    -0.27000
H     1.0    -1.89000     0.22400    -1.55200
H     1.0     1.56900    -1.98800    -0.61200
H     1.0    -0.79500    -2.00200    -1.38100
H     1.0     0.80200     3.16800     1.02500
H     1.0     2.23500     2.12100     1.22100
H     1.0    -2.72000     3.49200    -1.09800
C     6.0    -3.58600     0.46600     1.80500
O     8.0    -3.38800     0.25000     0.41900
O     8.0    -2.19800    -0.59200     0.32100
H     1.0    -4.50700     1.05600     1.85800
H     1.0    -3.72700    -0.48100     2.34200
H     1.0    -2.75700     1.02600     2.25300

L-3HOK* - Met-OO* adduct
C     6.0    -3.95500    -1.98300     0.00900
O     8.0    -3.20800    -1.17800    -0.88300
O     8.0    -2.40100    -0.30200    -0.01700
H     1.0    -4.58100    -2.60400    -0.64100
H     1.0    -3.30300    -2.61700     0.62200
H     1.0    -4.59400    -1.37100     0.65800
O     8.0    -0.96500     3.55300     0.43000
O     8.0    -2.68400     6.28500    -0.87500
O     8.0    -1.90700     4.90200    -2.47500
N     7.0    -4.73700     3.95900    -1.31500
N     7.0     1.25100     2.24000     1.00100
C     6.0    -2.72600     2.62600    -0.88500
C     6.0    -3.37600     4.00000    -0.75100
C     6.0    -1.39500     2.54000    -0.14700
C     6.0    -0.64900     1.28300    -0.15800
C     6.0     0.62700     1.23200     0.38100
C     6.0    -1.24000     0.05900    -0.80500
C     6.0    -2.54000     5.06800    -1.45300
C     6.0     1.48900    -0.00700     0.26400
O     8.0     2.62200     0.00200     0.73100
C     6.0    -0.33600    -1.14000    -0.89500
C     6.0     0.91300    -1.17000    -0.41200
H     1.0    -2.55400     2.41000    -1.94900
H     1.0    -3.41300     1.86100    -0.51300
H     1.0    -3.45900     4.26900     0.30500
H     1.0    -1.60600     0.29500    -1.81500
H     1.0    -4.68100     3.81400    -2.32300
H     1.0    -5.19100     4.86200    -1.17700
H     1.0    -0.78400    -2.01800    -1.35100
H     1.0     1.54300    -2.05200    -0.47000
H     1.0     2.20900     2.08700     1.28800
H     1.0     0.75800     3.12400     1.09100
H     1.0    -2.17400     6.90700    -1.42800

Ph* - Met-OO* adduct
C     6.0    -0.41000    -1.11500    -0.91600
C     6.0     0.84200    -1.14300    -0.43900
C     6.0     1.43800     0.02400     0.25400
O     8.0     2.57100    -0.00700     0.72100
C     6.0     0.60000     1.24700     0.32600
C     6.0    -0.64900     1.28300    -0.15800
C     6.0    -1.31800     0.07200    -0.74400
H     1.0    -0.84100    -1.96700    -1.43500
H     1.0     1.48500    -2.01100    -0.54600
H     1.0     1.06400     2.11500     0.78700
H     1.0    -1.25200     2.18700    -0.12200
H     1.0    -2.15100    -0.21500    -0.07900
C     6.0    -2.97200    -0.52800    -3.72500
O     8.0    -2.90400    -0.51900    -2.31100
O     8.0    -1.89800     0.49800    -1.98400
H     1.0    -3.74700    -1.26600    -3.95500
H     1.0    -3.27100     0.45300    -4.11500
H     1.0    -2.01800    -0.83000    -4.17200

XAA enol* - Met-OO* adduct
C     6.0    -4.51800    -0.48000    -0.83400
O     8.0    -3.27300    -1.15300    -0.71300
O     8.0    -2.41500    -0.26400     0.06700
H     1.0    -5.14700    -1.17600    -1.39800
H     1.0    -4.96300    -0.29400     0.15000
H     1.0    -4.41500     0.46500    -1.38100
O     8.0     2.61200    -0.06600     0.72300
O     8.0    -2.57800     2.56900    -0.66500
H     1.0    -2.92900     3.46900    -0.56100
O     8.0     2.40600     4.40400     2.16400
O     8.0     0.60500     5.70700     1.79100
N     7.0     1.24400     2.30400     0.95600
C     6.0     0.65000     1.25500     0.37300
C     6.0    -0.64900     1.28300    -0.15800
C     6.0     0.54800     3.43800     1.02600
C     6.0    -1.34700     2.50500    -0.10100
C     6.0     1.48400    -0.00400     0.26300
C     6.0    -1.29400     0.07000    -0.78300
C     6.0    -0.73900     3.60000     0.50700
C     6.0     0.86700    -1.15000    -0.43400
C     6.0    -0.38500    -1.12100    -0.90800
C     6.0     1.17100     4.63400     1.69200
H     1.0    -1.69800     0.34100    -1.76900
H     1.0    -1.23100     4.56500     0.58600
H     1.0     1.49200    -2.03500    -0.51500
H     1.0    -0.82800    -1.99200    -1.38000
H     1.0     2.69700     5.24300     2.56700

XAA oxo* - Met-OO* adduct
C     6.0    -4.48300    -0.11800    -0.87100
O     8.0    -3.35500    -0.98700    -0.79400
O     8.0    -2.39000    -0.30300     0.05900
H     1.0    -5.16800    -0.62900    -1.55600
H     1.0    -4.95700    -0.00500     0.11100
H     1.0    -4.20000     0.86400    -1.26200
O     8.0     2.61100     0.02300     0.73700
O     8.0    -2.49900     2.68700    -0.69700
O     8.0     2.48900     4.25000     2.14300
O     8.0     0.78800     5.72000     1.89600
N     7.0     1.21100     2.29500     0.94000
C     6.0     0.61800     1.22000     0.35200
C     6.0    -0.64900     1.28300    -0.15800
C     6.0     0.54800     3.48900     1.04900
C     6.0    -1.40000     2.55100    -0.14900
C     6.0     1.47900    -0.00100     0.26200
C     6.0    -1.27400     0.07100    -0.78100
C     6.0    -0.71000     3.64100     0.54300
C     6.0     0.89000    -1.16100    -0.41500
C     6.0    -0.36200    -1.12200    -0.89900
C     6.0     1.25000     4.61600     1.72900
H     1.0     2.15800     2.17200     1.28600
H     1.0    -1.67900     0.34800    -1.76200
H     1.0    -1.20600     4.59900     0.63200
H     1.0     1.51400    -2.04800    -0.47600
H     1.0    -0.80800    -2.00000    -1.35800
H     1.0     2.88500     5.02900     2.57500

XAA oxo* ionized carboxylic group - Met-OO* adduct
C     6.0    -4.46800     0.00200    -0.75900
O     8.0    -3.40700    -0.95100    -0.70900
O     8.0    -2.37800    -0.33800     0.12400
H     1.0    -5.17600    -0.41100    -1.48700
H     1.0    -4.95600     0.09200     0.22100
H     1.0    -4.09500     0.98100    -1.07300
O     8.0     2.61000    -0.03000     0.72400
O     8.0    -2.51100     2.64500    -0.74900
O     8.0     2.55700     4.22100     1.97100
O     8.0     0.88400     5.75900     1.71200
N     7.0     1.20100     2.32900     0.89100
C     6.0     0.62900     1.22800     0.34900
C     6.0    -0.64900     1.28300    -0.15800
C     6.0     0.55800     3.52900     0.95800
C     6.0    -1.39700     2.55200    -0.19100
C     6.0     1.47300     0.00300     0.26100
C     6.0    -1.28800     0.06900    -0.75500
C     6.0    -0.70600     3.65700     0.44500
C     6.0     0.87200    -1.15600    -0.43000
C     6.0    -0.38000    -1.12100    -0.90600
C     6.0     1.42000     4.64100     1.62200
H     1.0     2.15200     2.36000     1.27700
H     1.0    -1.74500     0.34700    -1.71300
H     1.0    -1.18100     4.63000     0.49500
H     1.0     1.50000    -2.04000    -0.49900
H     1.0    -0.83000    -1.99900    -1.36600
